# Supplementary material for: Bayesian Integrative Detection of Structural Variations With False Discovery Rate Control
Source: Biom J. 2026 Mar 27;68(2):e70128. doi: 10.1002/bimj.70128 (PMC13022811; doi:10.1002/bimj.70128)
Supplement: Supplementary file 2 — Supporting Information [file BIMJ-68-e70128-s001.zip › Code_and_Data/result_NA19239/res_D_0.99.csv]

ID	chro	start	end	length	type
8	chr1	90068	90068	59	INS
16	chr1	136603	136603	48	INS
17	chr1	136605	136751	146	DEL
19	chr1	136934	136934	195	INS
35	chr1	181210	181449	239	DEL
77	chr1	610278	610550	272	DEL
94	chr1	820879	820879	245	INS
96	chr1	831214	833732	2518	DEL
97	chr1	839457	839499	42	DEL
104	chr1	882644	882731	87	DEL
108	chr1	909218	909307	89	DEL
113	chr1	934096	934320	224	DEL
115	chr1	934339	934823	484	DEL
118	chr1	936234	936234	156	INS
121	chr1	948711	948711	41	INS
122	chr1	964576	964689	113	DEL
123	chr1	976739	977058	319	DEL
125	chr1	977215	977305	90	DEL
129	chr1	977944	978002	58	DEL
130	chr1	988819	988819	46	INS
131	chr1	996369	996369	132	INS
132	chr1	996491	996491	327	INS
135	chr1	1028613	1029040	427	DEL
136	chr1	1029643	1029793	150	DEL
149	chr1	1041774	1041821	47	DEL
151	chr1	1064970	1065056	86	DEL
164	chr1	1080677	1080740	63	DEL
165	chr1	1134740	1134740	58	INS
169	chr1	1139448	1139448	61	INS
182	chr1	1184655	1184655	324	INS
186	chr1	1184927	1184927	216	INS
187	chr1	1192630	1192630	96	INS
191	chr1	1195864	1195864	268	INS
199	chr1	1202383	1202383	207	INS
205	chr1	1226339	1226401	62	DEL
206	chr1	1227292	1227466	174	DEL
207	chr1	1240648	1240648	86	INS
214	chr1	1284171	1284171	702	INS
222	chr1	1289596	1289718	122	DEL
230	chr1	1324172	1324172	72	INS
232	chr1	1350018	1350898	880	DEL
236	chr1	1366913	1367033	120	DEL
240	chr1	1382630	1382630	886	INS
249	chr1	1477854	1477854	133	INS
252	chr1	1530531	1530850	319	DEL
253	chr1	1543725	1543725	177	INS
254	chr1	1546903	1546903	134	INS
256	chr1	1565684	1565684	96	INS
259	chr1	1627460	1627511	51	DEL
261	chr1	1651421	1651474	53	DEL
263	chr1	1666974	1667141	167	DEL
265	chr1	1717604	1717655	51	DEL
268	chr1	1725697	1726622	925	DEL
271	chr1	1749605	1749605	50	INS
272	chr1	1924223	1924223	103	INS
273	chr1	1929384	1929384	1011	INS
277	chr1	1935168	1935583	415	DEL
279	chr1	1948942	1948942	110	INS
280	chr1	1970940	1970999	59	DEL
282	chr1	1993705	1993705	146	INS
284	chr1	2019220	2019220	231	INS
288	chr1	2106634	2106634	525	INS
290	chr1	2110022	2110117	95	DEL
305	chr1	2122759	2122759	93	INS
307	chr1	2122968	2123048	80	DEL
311	chr1	2123071	2123071	60	INS
318	chr1	2123993	2123993	99	INS
321	chr1	2124241	2124350	109	DEL
324	chr1	2147720	2147720	131	INS
328	chr1	2280658	2280917	259	DEL
329	chr1	2280701	2280807	106	DEL
331	chr1	2281208	2282204	996	DEL
340	chr1	2309780	2309780	123	INS
342	chr1	2331983	2331983	112	INS
344	chr1	2401350	2401350	316	INS
352	chr1	2459427	2459523	96	DEL
355	chr1	2500781	2500821	40	DEL
358	chr1	2522791	2522791	555	INS
360	chr1	2592378	2592608	230	DEL
361	chr1	2602116	2602116	80	INS
362	chr1	2634743	2635145	402	DEL
365	chr1	2652071	2652071	159	INS
700	chr1	2776248	2776367	119	DEL
702	chr1	2820309	2820309	476	INS
705	chr1	2849464	2849464	882	INS
707	chr1	2852333	2852436	103	DEL
708	chr1	2852654	2852770	116	DEL
709	chr1	2859560	2859560	384	INS
713	chr1	2889895	2889935	40	DEL
714	chr1	2902734	2902734	56	INS
716	chr1	2921865	2921949	84	DEL
718	chr1	2949526	2949704	178	DEL
722	chr1	2960056	2960056	60	INS
723	chr1	2974661	2974719	58	DEL
726	chr1	2977096	2977320	224	DEL
727	chr1	2977516	2977516	139	INS
729	chr1	2994972	2995286	314	DEL
730	chr1	2997741	2997741	316	INS
731	chr1	3016684	3016684	210	INS
732	chr1	3026038	3026038	415	INS
733	chr1	3104581	3104581	82	INS
735	chr1	3110377	3110456	79	DEL
738	chr1	3150871	3150871	341	INS
742	chr1	3163050	3163050	1184	INS
748	chr1	3165710	3165910	200	DEL
749	chr1	3176152	3176152	234	INS
753	chr1	3181702	3181702	88	INS
754	chr1	3212589	3212589	315	INS
756	chr1	3215369	3215369	307	INS
759	chr1	3260742	3260742	860	INS
760	chr1	3269711	3269711	75	INS
764	chr1	3299144	3299815	671	DEL
765	chr1	3303779	3303950	171	DEL
769	chr1	3351524	3351524	675	INS
774	chr1	3428172	3428220	48	DEL
778	chr1	3450454	3450454	140	INS
779	chr1	3475112	3475172	60	DEL
780	chr1	3477303	3477303	736	INS
782	chr1	3484498	3484498	64	INS
788	chr1	3502046	3502046	1348	INS
791	chr1	3565287	3565352	65	DEL
794	chr1	3578745	3578745	91	INS
795	chr1	3583287	3583430	143	DEL
807	chr1	3587879	3587879	219	INS
813	chr1	3591757	3591823	66	DEL
814	chr1	3639694	3639753	59	DEL
816	chr1	3643592	3643763	171	DEL
817	chr1	3644116	3644421	305	DEL
818	chr1	3644372	3644423	51	DEL
819	chr1	3645384	3645384	76	INS
827	chr1	3706316	3706360	44	DEL
830	chr1	3820494	3820494	49	INS
831	chr1	3825057	3825057	156	INS
832	chr1	3832468	3832540	72	DEL
833	chr1	3834252	3834305	53	DEL
834	chr1	3868659	3868659	239	INS
836	chr1	3874334	3874411	77	DEL
837	chr1	3891970	3892182	212	DEL
844	chr1	3973650	3973650	90	INS
846	chr1	3999758	3999758	1534	INS
848	chr1	3999780	3999839	59	DEL
850	chr1	3999880	3999880	58	INS
851	chr1	4016939	4016939	164	INS
853	chr1	4077239	4077239	1508	INS
859	chr1	4077746	4077746	58	INS
863	chr1	4078018	4078018	464	INS
864	chr1	4078064	4078064	255	INS
868	chr1	4078477	4078477	58	INS
869	chr1	4078477	4078477	232	INS
870	chr1	4095086	4095400	314	DEL
874	chr1	4100083	4100083	128	INS
878	chr1	4136718	4136718	360	INS
881	chr1	4144628	4144628	926	INS
883	chr1	4162720	4162720	271	INS
886	chr1	4228390	4228390	317	INS
887	chr1	4274163	4274203	40	DEL
888	chr1	4302998	4302998	58	INS
890	chr1	4318395	4318436	41	DEL
891	chr1	4332435	4332435	173	INS
892	chr1	4336501	4336501	630	INS
893	chr1	4381393	4381443	50	DEL
894	chr1	4420280	4420326	46	DEL
895	chr1	4471038	4471158	120	DEL
896	chr1	4471982	4471982	317	INS
898	chr1	4543680	4543680	138	INS
901	chr1	4616437	4616581	144	DEL
902	chr1	4632554	4632554	161	INS
908	chr1	4649563	4649609	46	DEL
909	chr1	4666055	4666055	52	INS
911	chr1	4666707	4666707	64	INS
913	chr1	4740369	4740369	190	INS
917	chr1	4939476	4939476	1834	INS
920	chr1	5075708	5075708	72	INS
921	chr1	5112425	5112425	517	INS
924	chr1	5160273	5160273	622	INS
926	chr1	5214733	5214733	53	INS
927	chr1	5246621	5246691	70	DEL
928	chr1	5304000	5304102	102	DEL
930	chr1	5334121	5334121	150	INS
937	chr1	5414108	5414182	74	DEL
939	chr1	5474559	5474624	65	DEL
942	chr1	5667698	5667698	231	INS
946	chr1	5713523	5713523	63	INS
948	chr1	5744122	5744305	183	DEL
952	chr1	5802854	5802854	444	INS
957	chr1	5817271	5817271	311	INS
959	chr1	5829844	5829844	363	INS
960	chr1	5832302	5832302	445	INS
961	chr1	5832302	5832302	1126	INS
964	chr1	5884477	5884526	49	DEL
969	chr1	6005060	6005178	118	DEL
974	chr1	6005344	6005344	701	INS
975	chr1	6005963	6006206	243	DEL
979	chr1	6006412	6006555	143	DEL
982	chr1	6012292	6012535	243	DEL
991	chr1	6300756	6300756	63	INS
993	chr1	6398576	6399547	971	DEL
997	chr1	6715539	6715539	40	INS
998	chr1	6742557	6742557	1787	INS
1003	chr1	6937556	6937556	198	INS
1006	chr1	6940912	6940912	762	INS
1007	chr1	6984090	6984090	204	INS
1010	chr1	7114724	7114920	196	DEL
1013	chr1	7181975	7181975	341	INS
1016	chr1	7337642	7337642	58	INS
1019	chr1	7500238	7500238	75	INS
1020	chr1	7500258	7500258	460	INS
1022	chr1	7542554	7542616	62	DEL
1023	chr1	7574105	7574105	308	INS
1027	chr1	7829913	7829967	54	DEL
1028	chr1	7856597	7856597	63	INS
1029	chr1	7862976	7863026	50	DEL
1030	chr1	7864998	7864998	505	INS
1033	chr1	7903143	7903324	181	DEL
1034	chr1	7953085	7953085	96	INS
1035	chr1	8027004	8027004	162	INS
1038	chr1	8216986	8216986	214	INS
1040	chr1	8255385	8255385	72	INS
1043	chr1	8276902	8276902	718	INS
1046	chr1	8322292	8322292	637	INS
1051	chr1	8344892	8344892	332	INS
1052	chr1	8386567	8386567	319	INS
1059	chr1	8646056	8646102	46	DEL
1060	chr1	8668938	8669023	85	DEL
1062	chr1	8912172	8912172	234	INS
1067	chr1	9053290	9053290	179	INS
1071	chr1	9116194	9116194	224	INS
1072	chr1	9123243	9123337	94	DEL
1075	chr1	9129265	9129265	90	INS
1077	chr1	9155359	9155441	82	DEL
1078	chr1	9170365	9170365	318	INS
1080	chr1	9226574	9228035	1461	DEL
1082	chr1	9258719	9258719	75	INS
1083	chr1	9282514	9282514	284	INS
1086	chr1	9310073	9310073	54	INS
1096	chr1	9810141	9810141	140	INS
1098	chr1	9968551	9968551	140	INS
1101	chr1	10187664	10187664	123	INS
1106	chr1	10188092	10188092	506	INS
1110	chr1	10274674	10274760	86	DEL
1112	chr1	10662228	10662291	63	DEL
1113	chr1	10715790	10715873	83	DEL
1114	chr1	10744357	10744525	168	DEL
1122	chr1	10971075	10971075	1909	INS
1124	chr1	11041736	11041736	273	INS
1125	chr1	11250218	11250266	48	DEL
1130	chr1	11373881	11373881	1246	INS
1135	chr1	11522672	11522672	646	INS
1143	chr1	11595735	11595735	314	INS
1147	chr1	11679561	11679623	62	DEL
1148	chr1	12042689	12042689	94	INS
1150	chr1	12043385	12043425	40	DEL
1151	chr1	12062734	12062734	56	INS
1154	chr1	12138948	12138948	66	INS
1157	chr1	12440784	12440855	71	DEL
1167	chr1	12816074	12816354	280	DEL
1174	chr1	13224529	13224529	58	INS
1175	chr1	13235347	13240700	5353	DEL
1179	chr1	13329076	13329252	176	DEL
1183	chr1	13427113	13427113	162	INS
1184	chr1	13431251	13432373	1122	DEL
1186	chr1	13470159	13470159	662	INS
1189	chr1	13567907	13567991	84	DEL
1194	chr1	13658374	13658374	127	INS
1206	chr1	14492665	14492665	409	INS
1207	chr1	14492666	14492666	1417	INS
1208	chr1	14514330	14514330	182	INS
1209	chr1	14514501	14514501	53	INS
1210	chr1	14514501	14514501	91	INS
1211	chr1	14652506	14652506	324	INS
1213	chr1	14867953	14867953	62	INS
1214	chr1	14873060	14873116	56	DEL
1219	chr1	14958361	14958401	40	DEL
1223	chr1	15036278	15036278	69	INS
1224	chr1	15048658	15048742	84	DEL
1225	chr1	15050028	15050083	55	DEL
1228	chr1	15131042	15131042	50	INS
1229	chr1	15225218	15225218	284	INS
1230	chr1	15314646	15314646	300	INS
1231	chr1	15388345	15388345	162	INS
1239	chr1	16081190	16081190	134	INS
1241	chr1	16089599	16089599	59	INS
1244	chr1	16164055	16164055	74	INS
1246	chr1	16266228	16266279	51	DEL
1247	chr1	16311087	16311087	149	INS
1249	chr1	16424205	16424205	135	INS
1250	chr1	16483368	16485099	1731	DEL
1256	chr1	16619395	16621184	1789	DEL
1263	chr1	16727933	16727976	43	DEL
1264	chr1	16730667	16730667	97	INS
1274	chr1	17114628	17114628	314	INS
1277	chr1	17166218	17166218	782	INS
1284	chr1	17241452	17241612	160	DEL
1286	chr1	17292886	17292886	108	INS
1287	chr1	17352005	17352005	143	INS
1290	chr1	17358270	17358592	322	DEL
1291	chr1	17437673	17437673	78	INS
1296	chr1	17689481	17689481	1301	INS
1298	chr1	17859665	17859665	198	INS
1300	chr1	17868632	17868632	67	INS
1302	chr1	18049637	18049637	4336	INS
1305	chr1	18049838	18049838	137	INS
1313	chr1	18330520	18330520	48	INS
1317	chr1	18466059	18466059	59	INS
1320	chr1	18602716	18602716	49	INS
1321	chr1	18604742	18604799	57	DEL
1323	chr1	18744453	18744453	81	INS
1327	chr1	18825287	18825553	266	DEL
1333	chr1	18925816	18925816	820	INS
1342	chr1	19060330	19060330	85	INS
1343	chr1	19060558	19060558	123	INS
1346	chr1	19061417	19061417	2865	INS
1353	chr1	19434933	19435099	166	DEL
1356	chr1	19628383	19628449	66	DEL
1362	chr1	19932931	19932931	325	INS
1363	chr1	20170696	20171244	548	DEL
1365	chr1	20382468	20382468	437	INS
1366	chr1	20463539	20463539	910	INS
1368	chr1	20618244	20618244	319	INS
1369	chr1	20623746	20623746	943	INS
1377	chr1	20712841	20712841	382	INS
1381	chr1	20815654	20815827	173	DEL
1382	chr1	20981521	20981618	97	DEL
1383	chr1	20989056	20989056	139	INS
1384	chr1	21023783	21023823	40	DEL
1385	chr1	21179788	21179788	203	INS
1388	chr1	21180070	21180070	81	INS
1397	chr1	21388450	21388748	298	DEL
1400	chr1	21418529	21418529	45	INS
1401	chr1	21459925	21460197	272	DEL
1402	chr1	21461252	21461316	64	DEL
1406	chr1	21660353	21660353	63	INS
1408	chr1	21818018	21818153	135	DEL
1409	chr1	21959836	21959886	50	DEL
1414	chr1	22336518	22336566	48	DEL
1415	chr1	22370177	22370177	64	INS
1416	chr1	22431245	22431245	125	INS
1417	chr1	22570496	22570496	92	INS
1418	chr1	22577809	22577809	1152	INS
1419	chr1	22577848	22577848	58	INS
1421	chr1	22577910	22577910	74	INS
1423	chr1	22599606	22599659	53	DEL
1425	chr1	22754841	22754841	662	INS
1429	chr1	22950447	22950447	256	INS
1430	chr1	23017177	23017220	43	DEL
1435	chr1	23392405	23392405	435	INS
1436	chr1	23392406	23392406	1269	INS
1440	chr1	23495229	23495229	64	INS
1445	chr1	23710865	23710865	96	INS
1448	chr1	23837095	23837095	56	INS
1450	chr1	23837484	23837484	54	INS
1452	chr1	23884345	23884345	2150	INS
1454	chr1	23899921	23899921	150	INS
1455	chr1	23935703	23935703	40	INS
1457	chr1	23993602	23993975	373	DEL
1459	chr1	24011012	24011012	142	INS
1461	chr1	24076496	24076813	317	DEL
1465	chr1	24212126	24212126	262	INS
1467	chr1	24212348	24212348	810	INS
1475	chr1	24345009	24345009	260	INS
1476	chr1	24345198	24345198	67	INS
1479	chr1	24614774	24614774	315	INS
1482	chr1	24634837	24634837	312	INS
1484	chr1	24730354	24730354	273	INS
1488	chr1	24799809	24800108	299	DEL
1491	chr1	24832197	24835019	2822	DEL
1492	chr1	24875330	24877144	1814	DEL
1497	chr1	25044975	25044975	102	INS
1498	chr1	25054265	25054265	310	INS
1500	chr1	25108872	25108872	68	INS
1501	chr1	25108872	25108872	127	INS
1503	chr1	25166804	25166955	151	DEL
1506	chr1	25529499	25529499	967	INS
1507	chr1	25767885	25767885	49	INS
1508	chr1	25768267	25768267	95	INS
1510	chr1	25808298	25808342	44	DEL
1512	chr1	25822448	25822774	326	DEL
1516	chr1	26144698	26144740	42	DEL
1521	chr1	26399789	26399789	466	INS
1523	chr1	26506384	26506384	311	INS
1527	chr1	26637702	26637773	71	DEL
1529	chr1	26638140	26638140	246	INS
1531	chr1	26639316	26639316	307	INS
1532	chr1	26648760	26649067	307	DEL
1533	chr1	26650167	26650412	245	DEL
1538	chr1	26818636	26818636	98	INS
1541	chr1	27030486	27030486	720	INS
1542	chr1	27086495	27086495	1168	INS
1543	chr1	27107220	27107220	1195	INS
1547	chr1	27853440	27854010	570	DEL
1549	chr1	27878460	27878460	1381	INS
1550	chr1	27905878	27905878	125	INS
1551	chr1	27921288	27921597	309	DEL
1553	chr1	27947479	27947563	84	DEL
1554	chr1	28001444	28001544	100	DEL
1560	chr1	28419029	28419029	320	INS
1566	chr1	29055652	29055652	337	INS
1569	chr1	29453798	29453798	56	INS
1570	chr1	29518740	29518740	52	INS
1575	chr1	29678182	29678233	51	DEL
1577	chr1	29723864	29723864	381	INS
1579	chr1	29727332	29727556	224	DEL
1580	chr1	29727364	29727458	94	DEL
1582	chr1	29771311	29771311	708	INS
1584	chr1	29873200	29873200	374	INS
1585	chr1	29905666	29905666	73	INS
1590	chr1	30096601	30096601	163	INS
1593	chr1	30191462	30191587	125	DEL
1594	chr1	30301383	30301383	73	INS
1595	chr1	30375749	30375801	52	DEL
1598	chr1	30438491	30438491	276	INS
1600	chr1	30488835	30488835	204	INS
1603	chr1	30567798	30568812	1014	DEL
1604	chr1	30597760	30597760	63	INS
1606	chr1	30651753	30651753	484	INS
1618	chr1	30655698	30655698	1049	INS
1620	chr1	30696819	30699038	2219	DEL
1621	chr1	30732368	30732368	2768	INS
1622	chr1	30771804	30771897	93	DEL
1626	chr1	30776337	30776435	98	DEL
1629	chr1	30926452	30927166	714	DEL
1633	chr1	31117740	31117740	80	INS
1637	chr1	31176667	31176667	225	INS
1641	chr1	31345547	31345547	53	INS
1642	chr1	31345547	31345547	119	INS
1657	chr1	31495080	31495080	111	INS
1658	chr1	31495080	31495080	363	INS
1662	chr1	31546340	31546390	50	DEL
1674	chr1	32266691	32266691	97	INS
1677	chr1	32539740	32539740	223	INS
1678	chr1	32581182	32581182	653	INS
1679	chr1	32642777	32642777	1004	INS
1687	chr1	33052507	33052507	101	INS
1689	chr1	33186817	33186817	1653	INS
1691	chr1	33393724	33393724	48	INS
1695	chr1	33864929	33864929	220	INS
1703	chr1	34541466	34541466	913	INS
1704	chr1	34777651	34777713	62	DEL
1708	chr1	34839340	34839340	68	INS
1713	chr1	34992713	34992713	91	INS
1715	chr1	35015743	35015743	54	INS
1716	chr1	35050002	35050698	696	DEL
1718	chr1	35260253	35260253	245	INS
1720	chr1	35576929	35576980	51	DEL
1729	chr1	36210714	36210714	83	INS
1730	chr1	36210726	36210726	220	INS
1731	chr1	36213961	36214007	46	DEL
1736	chr1	36283617	36283669	52	DEL
1741	chr1	36543988	36543988	68	INS
1742	chr1	36544134	36544202	68	DEL
1746	chr1	36544918	36545088	170	DEL
1751	chr1	36688506	36688506	344	INS
1753	chr1	36688726	36688726	71	INS
1755	chr1	36688895	36688895	72	INS
1758	chr1	36700372	36700465	93	DEL
1759	chr1	36740614	36740694	80	DEL
1760	chr1	36750194	36750194	340	INS
1761	chr1	36793822	36793822	780	INS
1763	chr1	36957454	36957454	64	INS
1764	chr1	36958134	36958418	284	DEL
1765	chr1	36959926	36959973	47	DEL
1766	chr1	37080552	37080592	40	DEL
1768	chr1	37081255	37081345	90	DEL
1769	chr1	37102933	37102933	132	INS
1770	chr1	37128264	37128264	62	INS
1771	chr1	37131760	37131760	95	INS
1778	chr1	37446180	37446180	674	INS
1780	chr1	37669706	37669706	78	INS
1782	chr1	37775710	37775710	2389	INS
1784	chr1	37941958	37941958	44	INS
1785	chr1	37967099	37967099	317	INS
1788	chr1	38485067	38485067	75	INS
1790	chr1	38696267	38696267	56	INS
1793	chr1	38811698	38812172	474	DEL
1795	chr1	38945846	38945846	1964	INS
1797	chr1	39044563	39044563	220	INS
1798	chr1	39234647	39234647	476	INS
1799	chr1	39234818	39234858	40	DEL
1803	chr1	39664498	39664498	318	INS
1808	chr1	39888758	39888758	322	INS
1812	chr1	40030772	40030772	115	INS
1813	chr1	40047102	40047148	46	DEL
1814	chr1	40050405	40050405	113	INS
1822	chr1	40558580	40558699	119	DEL
1824	chr1	40642776	40642882	106	DEL
1830	chr1	40890118	40890118	78	INS
1832	chr1	41278198	41278837	639	DEL
1833	chr1	41278973	41279035	62	DEL
1834	chr1	41296017	41300129	4112	DEL
1835	chr1	41329374	41329439	65	DEL
1836	chr1	41369871	41369871	54	INS
1838	chr1	41382200	41382200	200	INS
1840	chr1	41425249	41425249	482	INS
1841	chr1	41426351	41426351	43	INS
1844	chr1	41527289	41527289	458	INS
1846	chr1	41531522	41531632	110	DEL
1851	chr1	41544953	41544953	1341	INS
1855	chr1	41635542	41635626	84	DEL
1863	chr1	42110174	42110174	90	INS
1865	chr1	42167050	42167365	315	DEL
1869	chr1	42324092	42324092	94	INS
1870	chr1	42324125	42324125	161	INS
1873	chr1	42535699	42535699	132	INS
1874	chr1	42535701	42535701	44	INS
1878	chr1	42722651	42722651	135	INS
1881	chr1	42811148	42811148	337	INS
1890	chr1	43308457	43308457	42	INS
1897	chr1	43904942	43904942	304	INS
1901	chr1	44139048	44139048	45	INS
1902	chr1	44140276	44140359	83	DEL
1904	chr1	44468135	44468135	322	INS
1906	chr1	44475801	44475801	239	INS
1907	chr1	44555586	44556669	1083	DEL
1908	chr1	44613070	44613070	76	INS
1909	chr1	44613314	44613390	76	DEL
1910	chr1	44738054	44738054	46	INS
1915	chr1	44816604	44816662	58	DEL
1917	chr1	44876573	44876573	399	INS
1919	chr1	45115657	45115773	116	DEL
1920	chr1	45223069	45223069	217	INS
1922	chr1	45497643	45497643	429	INS
1923	chr1	45497644	45497644	779	INS
1929	chr1	45703341	45703341	2814	INS
1931	chr1	45710646	45710646	1950	INS
1935	chr1	45710828	45710828	842	INS
1940	chr1	45760507	45760507	42	INS
1944	chr1	45900436	45900764	328	DEL
1948	chr1	46240192	46242954	2762	DEL
1958	chr1	46329126	46329126	321	INS
1959	chr1	46336997	46337287	290	DEL
1966	chr1	46776376	46776376	149	INS
1971	chr1	47179107	47179107	147	INS
1972	chr1	47184459	47184459	944	INS
1977	chr1	47708465	47708521	56	DEL
1978	chr1	47722143	47722143	41	INS
1980	chr1	47743225	47743225	723	INS
1986	chr1	47990769	47990815	46	DEL
1988	chr1	48003028	48005446	2418	DEL
1989	chr1	48192624	48192674	50	DEL
1990	chr1	48244736	48244736	66	INS
1993	chr1	48483865	48483968	103	DEL
1995	chr1	48506847	48506847	340	INS
1997	chr1	48963066	48963066	5513	INS
1999	chr1	49084104	49084158	54	DEL
2003	chr1	49947954	49947954	178	INS
2006	chr1	50369313	50369313	543	INS
2008	chr1	50446976	50446976	310	INS
2017	chr1	50819684	50819778	94	DEL
2030	chr1	51711466	51711466	357	INS
2033	chr1	51804489	51804489	90	INS
2035	chr1	51852550	51852550	629	INS
2038	chr1	51906870	51906870	197	INS
2042	chr1	52783854	52783854	102	INS
2050	chr1	52869954	52869954	99	INS
2052	chr1	53099236	53099236	61	INS
2053	chr1	53100384	53100384	69	INS
2055	chr1	53283498	53283498	48	INS
2057	chr1	53283749	53283749	726	INS
2061	chr1	53284196	53284196	496	INS
2062	chr1	53502337	53502416	79	DEL
2063	chr1	53525463	53525463	452	INS
2064	chr1	53556595	53556595	58	INS
2068	chr1	53709357	53709417	60	DEL
2069	chr1	53713134	53713134	78	INS
2070	chr1	53713440	53713440	312	INS
2078	chr1	54458834	54458834	241	INS
2080	chr1	54561699	54561699	128	INS
2088	chr1	54808990	54808990	111	INS
2092	chr1	55003042	55003042	674	INS
2094	chr1	55240233	55240233	1601	INS
2096	chr1	55385696	55385696	612	INS
2098	chr1	55420705	55420745	40	DEL
2099	chr1	55509049	55509103	54	DEL
2116	chr1	55935609	55935930	321	DEL
2118	chr1	56365435	56369290	3855	DEL
2123	chr1	56776934	56777273	339	DEL
2124	chr1	56885394	56885394	245	INS
2125	chr1	56885429	56885429	62	INS
2126	chr1	56929082	56929082	242	INS
2128	chr1	56983100	56983100	56	INS
2135	chr1	57395727	57395783	56	DEL
2138	chr1	57553384	57553384	52	INS
2139	chr1	57606528	57606528	207	INS
2141	chr1	57638923	57638997	74	DEL
2142	chr1	57695360	57695411	51	DEL
2143	chr1	57739434	57739434	50	INS
2146	chr1	57877539	57877863	324	DEL
2147	chr1	58278237	58279150	913	DEL
2149	chr1	58552293	58552557	264	DEL
2152	chr1	58729583	58729583	517	INS
2158	chr1	58981118	58981238	120	DEL
2160	chr1	59406190	59406190	328	INS
2161	chr1	59491054	59491054	64	INS
2162	chr1	59640572	59641423	851	DEL
2166	chr1	59998181	59998181	236	INS
2167	chr1	60064774	60064774	52	INS
2168	chr1	60065004	60065004	129	INS
2178	chr1	60732664	60732706	42	DEL
2179	chr1	60822423	60822423	240	INS
2180	chr1	60878386	60878386	53	INS
2185	chr1	61393244	61393244	1886	INS
2192	chr1	61871404	61871404	87	INS
2193	chr1	61871485	61871485	44	INS
2195	chr1	61924914	61925263	349	DEL
2196	chr1	62123776	62123827	51	DEL
2199	chr1	62137609	62137609	378	INS
2203	chr1	62278317	62278376	59	DEL
2204	chr1	62349430	62349592	162	DEL
2211	chr1	62686148	62686487	339	DEL
2213	chr1	62751731	62751731	45	INS
2215	chr1	62996094	62996443	349	DEL
2218	chr1	63045968	63045968	126	INS
2222	chr1	63400244	63400289	45	DEL
2224	chr1	63422238	63422238	100	INS
2227	chr1	63473990	63473990	118	INS
2233	chr1	64014720	64014720	47	INS
2237	chr1	64201499	64201499	233	INS
2242	chr1	64415304	64415354	50	DEL
2243	chr1	64415509	64415684	175	DEL
2244	chr1	64734649	64734746	97	DEL
2247	chr1	64913705	64913705	112	INS
2252	chr1	65106573	65106573	279	INS
2253	chr1	65216547	65216911	364	DEL
2257	chr1	65443940	65444209	269	DEL
2259	chr1	65558491	65564584	6093	DEL
2260	chr1	65590244	65590244	316	INS
2261	chr1	65612564	65612723	159	DEL
2262	chr1	65613778	65613778	54	INS
2263	chr1	65646945	65647006	61	DEL
2265	chr1	65664266	65664266	121	INS
2266	chr1	65670034	65670364	330	DEL
2267	chr1	65691088	65691128	40	DEL
2270	chr1	65798226	65798559	333	DEL
2273	chr1	66400522	66400522	60	INS
2280	chr1	66630824	66630824	74	INS
2283	chr1	66735522	66735853	331	DEL
2288	chr1	66879962	66879962	178	INS
2290	chr1	66958447	66958447	321	INS
2292	chr1	67013158	67013158	86	INS
2295	chr1	67158984	67158984	221	INS
2300	chr1	67542276	67543133	857	DEL
2303	chr1	67710001	67710169	168	DEL
2308	chr1	67930035	67930035	60	INS
2316	chr1	68764941	68765077	136	DEL
2322	chr1	69341310	69341628	318	DEL
2324	chr1	69478032	69478338	306	DEL
2325	chr1	69561642	69561999	357	DEL
2331	chr1	69717786	69717842	56	DEL
2332	chr1	69718125	69718125	50	INS
2337	chr1	69916100	69916100	1228	INS
2342	chr1	70302428	70302751	323	DEL
2345	chr1	70480506	70480837	331	DEL
2348	chr1	70646634	70646804	170	DEL
2352	chr1	70647319	70647685	366	DEL
2359	chr1	71259670	71259670	50	INS
2360	chr1	71275637	71275946	309	DEL
2364	chr1	71688419	71688419	103	INS
2366	chr1	71793264	71793264	247	INS
2369	chr1	71898842	71898842	52	INS
2374	chr1	71928146	71928146	402	INS
2379	chr1	71992552	71992552	63	INS
2381	chr1	72048423	72048423	317	INS
2384	chr1	72252171	72252171	61	INS
2386	chr1	72339812	72339812	9301	INS
2390	chr1	72515808	72515808	138	INS
2391	chr1	72515808	72515808	216	INS
2392	chr1	72517961	72517961	166	INS
2393	chr1	72556903	72556950	47	DEL
2394	chr1	72601174	72601174	51	INS
2397	chr1	72658924	72658982	58	DEL
2402	chr1	73134334	73134334	46	INS
2404	chr1	73183136	73183136	83	INS
2405	chr1	73201358	73201454	96	DEL
2407	chr1	73287917	73288232	315	DEL
2408	chr1	73303100	73303451	351	DEL
2410	chr1	73445412	73445412	330	INS
2415	chr1	73846748	73846999	251	DEL
2421	chr1	73972042	73972042	90	INS
2425	chr1	74289484	74289605	121	DEL
2429	chr1	74518836	74519570	734	DEL
2432	chr1	74758447	74758447	76	INS
2435	chr1	74989509	74989509	41	INS
2436	chr1	75091476	75091476	314	INS
2438	chr1	75280137	75280137	381	INS
2445	chr1	75546189	75546517	328	DEL
2460	chr1	75906495	75906495	470	INS
2464	chr1	75962723	75962723	54	INS
2466	chr1	76277545	76277617	72	DEL
2467	chr1	76278202	76278202	46	INS
2469	chr1	76634681	76634964	283	DEL
2470	chr1	76646456	76646578	122	DEL
2473	chr1	76846262	76846304	42	DEL
2475	chr1	77010711	77010711	329	INS
2476	chr1	77016161	77016161	389	INS
2477	chr1	77016173	77016173	52	INS
2479	chr1	77112227	77112227	331	INS
2487	chr1	77367820	77367820	353	INS
2488	chr1	77367854	77367854	61	INS
2490	chr1	77406215	77406215	1984	INS
2491	chr1	77444321	77444384	63	DEL
2494	chr1	77887947	77887947	117	INS
2497	chr1	78141369	78141369	320	INS
2498	chr1	78282175	78282237	62	DEL
2505	chr1	78675492	78675534	42	DEL
2507	chr1	78935823	78936145	322	DEL
2514	chr1	79116390	79116390	308	INS
2515	chr1	79184459	79184459	130	INS
2525	chr1	79571688	79571805	117	DEL
2532	chr1	79805470	79805470	140	INS
2535	chr1	79947654	79947654	58	INS
2540	chr1	80079571	80079571	203	INS
2551	chr1	80387551	80387551	322	INS
2552	chr1	80528697	80528697	213	INS
2557	chr1	80703233	80703233	65	INS
2558	chr1	80728657	80728983	326	DEL
2562	chr1	80939073	80945263	6190	DEL
2566	chr1	81222099	81222428	329	DEL
2569	chr1	81449097	81449174	77	DEL
2570	chr1	81514046	81514167	121	DEL
2573	chr1	81846356	81846356	324	INS
2575	chr1	81998977	81998977	65	INS
2580	chr1	82576961	82577281	320	DEL
2581	chr1	82660276	82661886	1610	DEL
2582	chr1	82673563	82673563	69	INS
2583	chr1	82684167	82684225	58	DEL
2586	chr1	83013583	83013637	54	DEL
2588	chr1	83019212	83019274	62	DEL
2594	chr1	83760763	83760763	112	INS
2597	chr1	83922664	83923222	558	DEL
2599	chr1	84052243	84058946	6703	DEL
2600	chr1	84198921	84198981	60	DEL
2601	chr1	84246326	84250185	3859	DEL
2602	chr1	84417289	84419054	1765	DEL
2604	chr1	84588870	84588870	316	INS
2605	chr1	84756772	84756772	244	INS
2609	chr1	84987503	84987503	64	INS
2613	chr1	85154441	85154441	514	INS
2614	chr1	85282937	85283267	330	DEL
2624	chr1	85996493	85996493	42	INS
2626	chr1	86216562	86216562	97	INS
2628	chr1	86216659	86216659	178	INS
2630	chr1	86275297	86276014	717	DEL
2632	chr1	86797385	86797385	354	INS
2637	chr1	86963810	86963810	63	INS
2640	chr1	87046752	87046752	2116	INS
2645	chr1	87451346	87451346	486	INS
2647	chr1	87820157	87820311	154	DEL
2652	chr1	88347928	88347928	329	INS
2653	chr1	88395034	88395034	104	INS
2655	chr1	88457679	88457679	180	INS
2657	chr1	88511579	88511579	78	INS
2659	chr1	88602914	88602914	42	INS
2661	chr1	88753699	88753699	305	INS
2662	chr1	88781400	88781400	169	INS
2664	chr1	88904532	88904622	90	DEL
2668	chr1	88993895	88993958	63	DEL
2675	chr1	89354534	89354658	124	DEL
2684	chr1	89797843	89797948	105	DEL
2686	chr1	89797983	89798063	80	DEL
2692	chr1	90183838	90183838	62	INS
2695	chr1	90311031	90311031	52	INS
2704	chr1	90379124	90379124	514	INS
2709	chr1	90817981	90817981	114	INS
2713	chr1	90891782	90891782	49	INS
2715	chr1	90950292	90950292	100	INS
2720	chr1	91079170	91079170	40	INS
2721	chr1	91159214	91159497	283	DEL
2722	chr1	91168565	91168620	55	DEL
2723	chr1	91169309	91169357	48	DEL
2727	chr1	91448539	91448994	455	DEL
2728	chr1	91460503	91460564	61	DEL
2729	chr1	91668604	91669108	504	DEL
2730	chr1	91668802	91668956	154	DEL
2740	chr1	91962220	91962322	102	DEL
2747	chr1	92305432	92305432	46	INS
2751	chr1	92701962	92701962	326	INS
2754	chr1	92821456	92821496	40	DEL
2755	chr1	92846873	92846873	82	INS
2758	chr1	93032655	93032655	348	INS
2765	chr1	93876124	93876124	2506	INS
2770	chr1	94295716	94295716	50	INS
2771	chr1	94384465	94384514	49	DEL
2777	chr1	95224954	95225273	319	DEL
2782	chr1	96017524	96017608	84	DEL
2785	chr1	96153094	96153094	66	INS
2788	chr1	96265690	96265690	232	INS
2791	chr1	96272546	96272546	112	INS
2792	chr1	96403219	96403297	78	DEL
2795	chr1	96530821	96531659	838	DEL
2797	chr1	96762266	96762578	312	DEL
2800	chr1	97130770	97130836	66	DEL
2806	chr1	97323544	97323587	43	DEL
2813	chr1	98046177	98046177	75	INS
2814	chr1	98139725	98139725	340	INS
2815	chr1	98503571	98503571	194	INS
2816	chr1	98512488	98512488	51	INS
2823	chr1	99112034	99112034	184	INS
2824	chr1	99112042	99112042	74	INS
2825	chr1	99206546	99206546	326	INS
2826	chr1	99232889	99232889	346	INS
2829	chr1	99428972	99428972	316	INS
2830	chr1	99499566	99499566	64	INS
2833	chr1	99683039	99683088	49	DEL
2834	chr1	99712998	99712998	565	INS
2842	chr1	100528654	100528654	334	INS
2845	chr1	100746517	100746517	428	INS
2847	chr1	100819213	100819213	514	INS
2848	chr1	100922995	100923315	320	DEL
2849	chr1	100964265	100964265	75	INS
2855	chr1	101253259	101253259	121	INS
2859	chr1	101253570	101253570	580	INS
2863	chr1	101258574	101258648	74	DEL
2864	chr1	101350798	101350798	64	INS
2865	chr1	101350816	101350816	192	INS
2867	chr1	101416371	101416371	46	INS
2870	chr1	101552664	101552664	86	INS
2875	chr1	101553533	101553776	243	DEL
2877	chr1	101657855	101657909	54	DEL
2883	chr1	102045512	102045512	128	INS
2884	chr1	102047085	102047085	67	INS
2889	chr1	102454974	102454974	324	INS
2891	chr1	102582122	102582452	330	DEL
2893	chr1	102630509	102630828	319	DEL
2894	chr1	102645434	102645501	67	DEL
2897	chr1	102719025	102719088	63	DEL
2900	chr1	102750485	102750527	42	DEL
2901	chr1	102779857	102780074	217	DEL
2903	chr1	103173151	103173151	79	INS
2904	chr1	103173191	103173191	135	INS
2910	chr1	103272220	103272220	92	INS
2912	chr1	103345472	103345517	45	DEL
2917	chr1	103525497	103525497	51	INS
2918	chr1	103525498	103525549	51	DEL
2920	chr1	103621118	103621197	79	DEL
2925	chr1	103938231	103938231	5279	INS
2929	chr1	104349322	104349372	50	DEL
2930	chr1	104389479	104389479	112	INS
2931	chr1	104485593	104485593	131	INS
2933	chr1	104511450	104511450	330	INS
2935	chr1	104562274	104562274	136	INS
2936	chr1	104619750	104619750	52	INS
2937	chr1	104712410	104713566	1156	DEL
2947	chr1	104885687	104886017	330	DEL
2954	chr1	105075268	105075268	100	INS
2958	chr1	105110653	105110653	157	INS
2960	chr1	105111863	105111863	129	INS
2962	chr1	105115533	105115622	89	DEL
2965	chr1	105124962	105125821	859	DEL
2968	chr1	105193631	105193631	310	INS
2970	chr1	105225620	105225620	40	INS
2973	chr1	105324148	105324422	274	DEL
2976	chr1	105473193	105480774	7581	DEL
2979	chr1	105571333	105571333	2260	INS
2983	chr1	105769164	105769252	88	DEL
2988	chr1	105961395	105961395	586	INS
2989	chr1	105963307	105963307	746	INS
2993	chr1	106218451	106218451	63	INS
3000	chr1	106560849	106560898	49	DEL
3005	chr1	107019945	107019985	40	DEL
3007	chr1	107112136	107112136	56	INS
3017	chr1	108023467	108023467	153	INS
3019	chr1	108190703	108193440	2737	DEL
3023	chr1	108374861	108374944	83	DEL
3024	chr1	108474082	108474082	83	INS
3025	chr1	108483304	108483660	356	DEL
3028	chr1	108523032	108523144	112	DEL
3029	chr1	108523650	108523750	100	DEL
3032	chr1	108675988	108675988	160	INS
3033	chr1	108689608	108689608	71	INS
3042	chr1	109055098	109055428	330	DEL
3044	chr1	109071960	109072119	159	DEL
3048	chr1	109177147	109177147	130	INS
3049	chr1	109177357	109177357	79	INS
3050	chr1	109177514	109177514	40	INS
3054	chr1	109424946	109425036	90	DEL
3057	chr1	109644548	109648779	4231	DEL
3059	chr1	109670103	109670103	46	INS
3060	chr1	109725098	109725098	100	INS
3062	chr1	110029367	110029496	129	DEL
3065	chr1	110087746	110087792	46	DEL
3066	chr1	110120463	110120463	2894	INS
3067	chr1	110310153	110310153	80	INS
3069	chr1	110458039	110458084	45	DEL
3071	chr1	110569634	110569712	78	DEL
3075	chr1	110773795	110773894	99	DEL
3081	chr1	111259968	111259968	972	INS
3083	chr1	111353551	111353551	1952	INS
3089	chr1	111544756	111544926	170	DEL
3091	chr1	111560472	111560472	291	INS
3098	chr1	112292466	112295044	2578	DEL
3099	chr1	112387957	112387957	72	INS
3101	chr1	112449372	112449372	319	INS
3102	chr1	112636599	112636599	1659	INS
3106	chr1	112773602	112773906	304	DEL
3110	chr1	112898472	112898521	49	DEL
3113	chr1	112962324	112962528	204	DEL
3114	chr1	112999653	112999653	1836	INS
3116	chr1	113068701	113071155	2454	DEL
3120	chr1	113257006	113257468	462	DEL
3121	chr1	113283421	113283421	64	INS
3122	chr1	113416138	113416138	176	INS
3123	chr1	113416469	113416469	201	INS
3140	chr1	115568536	115568584	48	DEL
3142	chr1	115761480	115761480	170	INS
3144	chr1	115879549	115879549	509	INS
3148	chr1	116100715	116100786	71	DEL
3150	chr1	116152683	116152683	109	INS
3151	chr1	116191549	116191549	60	INS
3153	chr1	116305926	116305926	62	INS
3154	chr1	116369399	116369480	81	DEL
3155	chr1	116436930	116436930	1797	INS
3159	chr1	116440937	116440937	326	INS
3160	chr1	116535542	116535863	321	DEL
3167	chr1	117259468	117259468	54	INS
3169	chr1	117429537	117429537	100	INS
3170	chr1	117430025	117430025	176	INS
3171	chr1	117548414	117548636	222	DEL
3172	chr1	117693584	117693624	40	DEL
3174	chr1	118318850	118318850	494	INS
3176	chr1	118319008	118319008	183	INS
3180	chr1	118387450	118387450	78	INS
3181	chr1	118389107	118389107	2663	INS
3182	chr1	118401349	118401429	80	DEL
3186	chr1	118731590	118731646	56	DEL
3188	chr1	118784376	118784426	50	DEL
3196	chr1	119264614	119264614	96	INS
3198	chr1	119421418	119421465	47	DEL
3200	chr1	119517796	119517862	66	DEL
3205	chr1	120124406	120124406	322	INS
3206	chr1	120124407	120124407	642	INS
3208	chr1	120170937	120171004	67	DEL
3234	chr1	121401211	121401211	52	INS
3236	chr1	121401398	121401398	132	INS
3260	chr1	121740232	121740402	170	DEL
3261	chr1	121741042	121741208	166	DEL
3264	chr1	121744302	121744640	338	DEL
3267	chr1	121747962	121748301	339	DEL
3368	chr1	124977945	124978104	159	DEL
3370	chr1	124996135	124996306	171	DEL
3371	chr1	125013225	125013225	223	INS
3372	chr1	125025271	125025384	113	DEL
3373	chr1	125025898	125026071	173	DEL
3383	chr1	125071474	125071534	60	DEL
3429	chr1	125103213	125103213	84	INS
3435	chr1	125149417	125149417	52	INS
3436	chr1	125149417	125149417	153	INS
3437	chr1	125149709	125149709	98	INS
3439	chr1	125149860	125149860	51	INS
3441	chr1	125150580	125150652	72	DEL
3442	chr1	125151332	125151590	258	DEL
3448	chr1	125153754	125153845	91	DEL
3450	chr1	125154542	125154542	97	INS
3452	chr1	125155560	125155560	49	INS
3467	chr1	125163226	125163226	98	INS
3472	chr1	125167304	125167304	50	INS
3473	chr1	125167953	125167953	465	INS
3479	chr1	125170562	125170562	371	INS
3577	chr1	143196994	143197052	58	DEL
3581	chr1	143197422	143197422	49	INS
3609	chr1	143207244	143207296	52	DEL
3612	chr1	143207305	143207305	389	INS
3631	chr1	143208189	143208189	468	INS
3633	chr1	143208323	143208323	146	INS
3694	chr1	143226570	143226570	88	INS
3747	chr1	143248093	143248093	114	INS
3756	chr1	143251267	143251316	49	DEL
3769	chr1	143257486	143257534	48	DEL
3774	chr1	143259304	143259304	110	INS
3803	chr1	143267319	143267371	52	DEL
3863	chr1	144077048	144077048	640	INS
3881	chr1	144103652	144103723	71	DEL
3890	chr1	144104353	144104454	101	DEL
3892	chr1	144104755	144105044	289	DEL
3933	chr1	145305106	145305163	57	DEL
3934	chr1	145306260	145306304	44	DEL
3960	chr1	146600408	146600408	48	INS
3968	chr1	146938552	146938552	88	INS
3983	chr1	147027191	147027241	50	DEL
3988	chr1	147091938	147091938	418	INS
3989	chr1	147148011	147148011	56	INS
3990	chr1	147186626	147186626	316	INS
3991	chr1	147191657	147191657	174	INS
3993	chr1	147233373	147233373	49	INS
3996	chr1	147488594	147488594	104	INS
3997	chr1	147489693	147489693	72	INS
3998	chr1	147541112	147541189	77	DEL
3999	chr1	147653024	147653024	306	INS
4003	chr1	147920472	147920558	86	DEL
4005	chr1	147949448	147949448	118	INS
4007	chr1	148265637	148265637	71	INS
4027	chr1	149023588	149023588	140	INS
4050	chr1	149920128	149920128	341	INS
4051	chr1	150065842	150065842	55	INS
4053	chr1	150231572	150231572	54	INS
4059	chr1	150522914	150522914	53	INS
4061	chr1	150718959	150719293	334	DEL
4063	chr1	150744068	150744152	84	DEL
4064	chr1	150744134	150744134	165	INS
4066	chr1	150781394	150781394	158	INS
4070	chr1	151599303	151599541	238	DEL
4073	chr1	151600787	151600837	50	DEL
4076	chr1	151769286	151769286	92	INS
4077	chr1	151847215	151847262	47	DEL
4078	chr1	151859119	151859163	44	DEL
4082	chr1	151932738	151932838	100	DEL
4085	chr1	152111927	152111927	54	INS
4087	chr1	152144894	152144894	81	INS
4089	chr1	152234063	152234063	42	INS
4090	chr1	152267963	152268048	85	DEL
4097	chr1	152850572	152850572	329	INS
4098	chr1	152880979	152880979	87	INS
4100	chr1	152963984	152963984	48	INS
4102	chr1	153017258	153017258	56	INS
4103	chr1	153243378	153243942	564	DEL
4106	chr1	153243699	153243796	97	DEL
4108	chr1	153256713	153256713	814	INS
4110	chr1	153256985	153256985	56	INS
4115	chr1	153396202	153396243	41	DEL
4119	chr1	153520191	153520191	58	INS
4125	chr1	154036065	154036065	334	INS
4133	chr1	154379850	154379929	79	DEL
4139	chr1	154713958	154713958	2151	INS
4146	chr1	154714556	154714556	56	INS
4152	chr1	155027284	155027388	104	DEL
4154	chr1	155147380	155147380	66	INS
4155	chr1	155147380	155147380	448	INS
4171	chr1	155689968	155694673	4705	DEL
4172	chr1	155700906	155700906	272	INS
4180	chr1	155954589	155954589	320	INS
4181	chr1	156004603	156004603	312	INS
4186	chr1	156328046	156328046	142	INS
4189	chr1	156556913	156559143	2230	DEL
4194	chr1	156735534	156735534	417	INS
4205	chr1	157300456	157300456	191	INS
4206	chr1	157309226	157309226	65	INS
4210	chr1	157548334	157548334	6116	INS
4211	chr1	157570871	157571086	215	DEL
4214	chr1	157600785	157600906	121	DEL
4216	chr1	157715667	157715667	89	INS
4217	chr1	157967711	157967814	103	DEL
4223	chr1	158473777	158473835	58	DEL
4224	chr1	158518618	158518885	267	DEL
4227	chr1	158659590	158659917	327	DEL
4228	chr1	158702824	158702962	138	DEL
4229	chr1	158742241	158742563	322	DEL
4232	chr1	158881899	158881955	56	DEL
4233	chr1	158897740	158900191	2451	DEL
4240	chr1	159449992	159449992	91	INS
4242	chr1	159678917	159679867	950	DEL
4249	chr1	160291670	160291670	318	INS
4250	chr1	160339105	160339105	66	INS
4258	chr1	160965230	160965546	316	DEL
4259	chr1	160976747	160976820	73	DEL
4260	chr1	160985051	160985362	311	DEL
4261	chr1	161035893	161035893	432	INS
4264	chr1	161281759	161281833	74	DEL
4267	chr1	161423478	161423653	175	DEL
4268	chr1	161442867	161442911	44	DEL
4275	chr1	162082875	162083195	320	DEL
4278	chr1	162260958	162261493	535	DEL
4280	chr1	162264470	162264470	53	INS
4284	chr1	162727099	162727099	81	INS
4285	chr1	162727100	162727100	270	INS
4287	chr1	162791519	162791519	322	INS
4289	chr1	162868631	162868631	112	INS
4293	chr1	163059320	163059320	50	INS
4298	chr1	163499795	163499795	49	INS
4300	chr1	163628308	163628308	94	INS
4308	chr1	164063623	164063623	89	INS
4314	chr1	164439996	164439996	472	INS
4319	chr1	164881327	164881367	40	DEL
4320	chr1	164941507	164941565	58	DEL
4325	chr1	165185526	165185526	312	INS
4329	chr1	165536641	165536641	60	INS
4339	chr1	165761973	165762253	280	DEL
4344	chr1	166077874	166077973	99	DEL
4347	chr1	166242908	166242955	47	DEL
4354	chr1	166582340	166583291	951	DEL
4356	chr1	166677460	166677460	57	INS
4358	chr1	166720668	166720668	91	INS
4359	chr1	166740083	166740083	45	INS
4364	chr1	167056594	167056594	1114	INS
4367	chr1	167056759	167056759	247	INS
4377	chr1	167435106	167435179	73	DEL
4378	chr1	167435106	167435106	162	INS
4380	chr1	167506246	167506290	44	DEL
4384	chr1	167889442	167889442	289	INS
4388	chr1	168055322	168056495	1173	DEL
4389	chr1	168119275	168119275	234	INS
4394	chr1	168395495	168395495	828	INS
4395	chr1	168410456	168410456	1352	INS
4400	chr1	168471983	168471983	1734	INS
4409	chr1	169055505	169055599	94	DEL
4411	chr1	169089690	169089690	520	INS
4412	chr1	169190782	169191111	329	DEL
4413	chr1	169342603	169342746	143	DEL
4415	chr1	169342957	169342997	40	DEL
4416	chr1	169355054	169355121	67	DEL
4419	chr1	169369756	169369756	320	INS
4421	chr1	169495108	169495108	85	INS
4422	chr1	169502676	169502777	101	DEL
4423	chr1	169554160	169554160	95	INS
4424	chr1	169555633	169555633	619	INS
4426	chr1	169671331	169671427	96	DEL
4430	chr1	169993601	169993601	164	INS
4432	chr1	170132920	170132920	58	INS
4439	chr1	170634293	170634293	316	INS
4444	chr1	170913161	170913161	438	INS
4447	chr1	170913313	170913313	315	INS
4452	chr1	171096016	171096016	111	INS
4456	chr1	171210799	171210881	82	DEL
4457	chr1	171220983	171221098	115	DEL
4463	chr1	171488018	171488061	43	DEL
4464	chr1	171682579	171682579	55	INS
4467	chr1	171814447	171814509	62	DEL
4468	chr1	171816534	171816534	90	INS
4469	chr1	171832514	171832514	56	INS
4470	chr1	171936868	171936868	60	INS
4471	chr1	171983398	171983398	143	INS
4477	chr1	172492390	172492491	101	DEL
4478	chr1	172571922	172571922	397	INS
4479	chr1	172571926	172571926	221	INS
4482	chr1	172694112	172694112	202	INS
4484	chr1	172694387	172694387	58	INS
4486	chr1	172747642	172747642	44	INS
4501	chr1	173526721	173526769	48	DEL
4503	chr1	173613465	173613465	47	INS
4507	chr1	173917630	173917630	69	INS
4508	chr1	173975600	173975929	329	DEL
4513	chr1	174136338	174136338	69	INS
4518	chr1	174937747	174937747	1094	INS
4520	chr1	175059712	175059819	107	DEL
4521	chr1	175122456	175122507	51	DEL
4525	chr1	175231391	175231391	217	INS
4527	chr1	175240593	175240593	104	INS
4528	chr1	175302712	175302712	269	INS
4530	chr1	175359041	175359190	149	DEL
4535	chr1	175547578	175547622	44	DEL
4536	chr1	175650717	175650717	459	INS
4540	chr1	175842862	175842862	536	INS
4542	chr1	176132693	176132808	115	DEL
4544	chr1	176300883	176300941	58	DEL
4546	chr1	176396578	176396626	48	DEL
4547	chr1	176396708	176396708	127	INS
4549	chr1	176509081	176509637	556	DEL
4554	chr1	177149635	177149774	139	DEL
4555	chr1	177399231	177399292	61	DEL
4565	chr1	178428464	178428464	311	INS
4567	chr1	178505599	178505663	64	DEL
4582	chr1	179353211	179353211	72	INS
4585	chr1	179606226	179606226	6100	INS
4587	chr1	179681961	179681961	756	INS
4589	chr1	179783732	179783732	99	INS
4590	chr1	179836611	179836611	78	INS
4596	chr1	180214696	180215015	319	DEL
4599	chr1	180323854	180324178	324	DEL
4604	chr1	180656475	180656475	153	INS
4605	chr1	180701808	180701808	281	INS
4607	chr1	180859067	180859067	51	INS
4609	chr1	180888413	180888413	321	INS
4611	chr1	181078274	181078274	317	INS
4612	chr1	181124517	181124517	95	INS
4613	chr1	181136854	181136854	264	INS
4614	chr1	181296906	181296906	81	INS
4616	chr1	182068991	182068991	344	INS
4618	chr1	182118728	182118776	48	DEL
4619	chr1	182138470	182138470	997	INS
4623	chr1	182320189	182320501	312	DEL
4627	chr1	182509314	182509438	124	DEL
4628	chr1	182720956	182721032	76	DEL
4631	chr1	182982872	182983172	300	DEL
4634	chr1	183149942	183149942	58	INS
4645	chr1	183614500	183614654	154	DEL
4647	chr1	183663407	183663407	331	INS
4649	chr1	183887206	183887206	122	INS
4650	chr1	184000537	184000537	3800	INS
4651	chr1	184088660	184088660	63	INS
4654	chr1	184309591	184309907	316	DEL
4656	chr1	184354400	184354400	50	INS
4658	chr1	184410621	184410621	52	INS
4661	chr1	184799722	184800044	322	DEL
4662	chr1	184845596	184851651	6055	DEL
4663	chr1	184967905	184968227	322	DEL
4664	chr1	184981329	184981329	332	INS
4669	chr1	185615654	185615654	319	INS
4674	chr1	185725876	185725876	56	INS
4676	chr1	185797673	185797994	321	DEL
4677	chr1	185814580	185816165	1585	DEL
4682	chr1	186276855	186276855	102	INS
4683	chr1	186327192	186327192	64	INS
4686	chr1	186774064	186774064	54	INS
4688	chr1	186795404	186795900	496	DEL
4691	chr1	186857072	186857072	194	INS
4693	chr1	186857180	186857180	58	INS
4696	chr1	186878124	186878124	77	INS
4698	chr1	186912706	186912706	102	INS
4706	chr1	187496000	187496449	449	DEL
4707	chr1	187496509	187496747	238	DEL
4712	chr1	187497305	187497589	284	DEL
4713	chr1	187552933	187552933	325	INS
4716	chr1	187666390	187666390	429	INS
4717	chr1	187666391	187666391	165	INS
4722	chr1	188238750	188238942	192	DEL
4723	chr1	188249336	188249336	76	INS
4726	chr1	188420596	188420596	57	INS
4727	chr1	188469076	188469076	305	INS
4729	chr1	188570323	188571098	775	DEL
4733	chr1	188789377	188789377	40	INS
4735	chr1	188830312	188830312	108	INS
4736	chr1	188848063	188848105	42	DEL
4742	chr1	189025817	189026152	335	DEL
4745	chr1	189063838	189063899	61	DEL
4746	chr1	189115830	189116101	271	DEL
4747	chr1	189116570	189116616	46	DEL
4748	chr1	189274836	189277762	2926	DEL
4749	chr1	189306556	189306556	39	INS
4755	chr1	189562538	189562680	142	DEL
4760	chr1	189692516	189692583	67	DEL
4765	chr1	189818536	189818536	94	INS
4768	chr1	190083527	190084734	1207	DEL
4770	chr1	190301166	190301208	42	DEL
4776	chr1	190628842	190628906	64	DEL
4779	chr1	190827530	190827530	80	INS
4782	chr1	190868189	190868360	171	DEL
4784	chr1	190905314	190905314	305	INS
4785	chr1	190941464	190941625	161	DEL
4789	chr1	191119509	191119509	135	INS
4790	chr1	191234656	191234656	53	INS
4797	chr1	191649090	191649090	65	INS
4801	chr1	191825076	191825076	47	INS
4802	chr1	191869891	191869891	43	INS
4803	chr1	191947315	191949423	2108	DEL
4804	chr1	192002963	192002963	168	INS
4808	chr1	192223135	192223135	356	INS
4810	chr1	192273120	192273120	323	INS
4811	chr1	192293123	192293123	611	INS
4813	chr1	192556679	192556679	81	INS
4815	chr1	192640668	192640734	66	DEL
4820	chr1	192857700	192857700	177	INS
4821	chr1	192891270	192892795	1525	DEL
4822	chr1	193234267	193234267	43	INS
4823	chr1	193266300	193266527	227	DEL
4826	chr1	193497901	193497901	1940	INS
4829	chr1	193564297	193564297	144	INS
4833	chr1	194028459	194028459	67	INS
4836	chr1	194090949	194091112	163	DEL
4838	chr1	194098952	194099222	270	DEL
4843	chr1	194303824	194303824	322	INS
4846	chr1	194371952	194371998	46	DEL
4847	chr1	194381378	194382113	735	DEL
4848	chr1	194476149	194476149	70	INS
4850	chr1	194481906	194481906	238	INS
4855	chr1	194548478	194548737	259	DEL
4857	chr1	194669581	194669581	250	INS
4859	chr1	194911893	194911936	43	DEL
4860	chr1	194965511	194965511	1461	INS
4861	chr1	195074107	195074312	205	DEL
4863	chr1	195101446	195101486	40	DEL
4864	chr1	195115152	195115152	169	INS
4865	chr1	195143086	195143132	46	DEL
4872	chr1	195571732	195571732	129	INS
4885	chr1	196184401	196184401	315	INS
4886	chr1	196188917	196189193	276	DEL
4890	chr1	196437080	196437080	486	INS
4901	chr1	197531379	197534142	2763	DEL
4902	chr1	197544936	197544936	126	INS
4906	chr1	197713911	197713911	175	INS
4909	chr1	197924891	197925171	280	DEL
4912	chr1	198274158	198274158	296	INS
4913	chr1	198335604	198335604	99	INS
4914	chr1	198397478	198397478	471	INS
4915	chr1	198492631	198492671	40	DEL
4916	chr1	198492645	198492752	107	DEL
4922	chr1	198842011	198842011	114	INS
4923	chr1	198956612	198956612	66	INS
4926	chr1	199140919	199144677	3758	DEL
4928	chr1	199161018	199161018	51	INS
4931	chr1	199333618	199333677	59	DEL
4932	chr1	199360526	199360526	321	INS
4934	chr1	199469599	199471105	1506	DEL
4937	chr1	199478485	199478613	128	DEL
4944	chr1	199905387	199905387	56	INS
4945	chr1	199914512	199914512	80	INS
4950	chr1	200607057	200607057	314	INS
4953	chr1	200816783	200816836	53	DEL
4955	chr1	200817210	200817262	52	DEL
4965	chr1	201209798	201209798	108	INS
4967	chr1	201210972	201210972	216	INS
4969	chr1	201257899	201257899	516	INS
4993	chr1	202032509	202032610	101	DEL
5003	chr1	202204775	202204775	660	INS
5011	chr1	202391578	202391578	270	INS
5017	chr1	202672766	202672766	423	INS
5018	chr1	202789600	202789600	444	INS
5027	chr1	203373208	203373262	54	DEL
5029	chr1	203500071	203500071	341	INS
5032	chr1	203529380	203529380	514	INS
5040	chr1	203919176	203919176	173	INS
5042	chr1	203973966	203973966	64	INS
5043	chr1	204010623	204010623	87	INS
5044	chr1	204010682	204010682	174	INS
5045	chr1	204012660	204012700	40	DEL
5049	chr1	204195224	204195224	455	INS
5051	chr1	204208377	204208435	58	DEL
5054	chr1	204360271	204360315	44	DEL
5060	chr1	204471058	204471232	174	DEL
5064	chr1	204877024	204877081	57	DEL
5073	chr1	205539970	205539970	57	INS
5076	chr1	205563458	205563458	99	INS
5077	chr1	205603555	205603555	73	INS
5078	chr1	205647158	205648089	931	DEL
5082	chr1	205906489	205906555	66	DEL
5083	chr1	205957903	205958411	508	DEL
5084	chr1	205973119	205973119	120	INS
5087	chr1	205985774	205985774	64	INS
5091	chr1	206123455	206123455	182	INS
5100	chr1	206777168	206777344	176	DEL
5103	chr1	206781898	206781997	99	DEL
5104	chr1	206781970	206781970	181	INS
5105	chr1	206828132	206828132	74	INS
5111	chr1	206924611	206924611	908	INS
5115	chr1	207213820	207213820	378	INS
5119	chr1	207220894	207221013	119	DEL
5120	chr1	207221076	207221076	40	INS
5126	chr1	207450684	207450684	335	INS
5130	chr1	207686116	207686116	248	INS
5132	chr1	207846747	207846836	89	DEL
5137	chr1	208279280	208279280	55	INS
5141	chr1	208518135	208518135	318	INS
5143	chr1	208565630	208565630	50	INS
5154	chr1	209460861	209460861	40	INS
5155	chr1	209671501	209671565	64	DEL
5156	chr1	209762730	209762730	332	INS
5158	chr1	209771708	209771708	138	INS
5161	chr1	209904711	209912627	7916	DEL
5163	chr1	209990548	209990548	94	INS
5164	chr1	210121959	210122278	319	DEL
5165	chr1	210172076	210172076	328	INS
5172	chr1	210465850	210465970	120	DEL
5173	chr1	210465966	210466020	54	DEL
5174	chr1	210533249	210533348	99	DEL
5177	chr1	210653965	210653965	3270	INS
5181	chr1	210718386	210718386	129	INS
5182	chr1	210718563	210718563	83	INS
5187	chr1	211111841	211111960	119	DEL
5192	chr1	211460642	211460642	421	INS
5196	chr1	211460850	211460850	225	INS
5199	chr1	211609099	211609099	47	INS
5204	chr1	212190242	212190282	40	DEL
5206	chr1	212297794	212299274	1480	DEL
5222	chr1	213541158	213541158	1183	INS
5225	chr1	213740730	213740891	161	DEL
5226	chr1	213791000	213791000	113	INS
5231	chr1	214402676	214402676	52	INS
5233	chr1	214436799	214436842	43	DEL
5237	chr1	214622655	214622745	90	DEL
5242	chr1	214834104	214834104	647	INS
5247	chr1	214869423	214869423	51	INS
5249	chr1	214887041	214887041	1671	INS
5250	chr1	214917218	214917266	48	DEL
5253	chr1	215093765	215093828	63	DEL
5256	chr1	215209569	215209569	402	INS
5263	chr1	215394624	215394624	541	INS
5265	chr1	215414546	215414590	44	DEL
5267	chr1	215805831	215805831	859	INS
5268	chr1	215912451	215912512	61	DEL
5271	chr1	216011962	216012134	172	DEL
5272	chr1	216025382	216025382	323	INS
5275	chr1	216231261	216231261	64	INS
5276	chr1	216231262	216231262	132	INS
5284	chr1	216779465	216779465	696	INS
5285	chr1	216912177	216912226	49	DEL
5288	chr1	217096616	217096681	65	DEL
5292	chr1	217323771	217323826	55	DEL
5304	chr1	218598913	218598913	305	INS
5305	chr1	218612572	218612891	319	DEL
5306	chr1	218720848	218720848	58	INS
5307	chr1	218721120	218721195	75	DEL
5308	chr1	218988268	218988268	953	INS
5310	chr1	219010831	219010831	101	INS
5311	chr1	219073311	219073311	68	INS
5312	chr1	219074032	219074032	198	INS
5314	chr1	219259393	219259438	45	DEL
5318	chr1	219475624	219475694	70	DEL
5321	chr1	219545547	219545587	40	DEL
5328	chr1	219901004	219901004	141	INS
5329	chr1	219904293	219904293	1792	INS
5331	chr1	219941483	219941555	72	DEL
5332	chr1	220012783	220012783	105	INS
5334	chr1	220112112	220112432	320	DEL
5339	chr1	220431210	220431210	340	INS
5340	chr1	220444802	220444852	50	DEL
5341	chr1	220466557	220466557	99	INS
5343	chr1	220475975	220475975	50	INS
5345	chr1	220576004	220576004	310	INS
5359	chr1	221654461	221654461	627	INS
5360	chr1	221860801	221861133	332	DEL
5363	chr1	221920217	221920217	94	INS
5364	chr1	221920287	221920338	51	DEL
5367	chr1	222090176	222090176	77	INS
5371	chr1	222138146	222138146	104	INS
5372	chr1	222138425	222138425	252	INS
5382	chr1	222488378	222488551	173	DEL
5390	chr1	222768476	222768515	39	DEL
5391	chr1	222887479	222887797	318	DEL
5392	chr1	223031358	223031437	79	DEL
5393	chr1	223037262	223037312	50	DEL
5394	chr1	223081188	223081188	4154	INS
5395	chr1	223119992	223119992	118	INS
5397	chr1	223347731	223347731	1676	INS
5398	chr1	223347745	223347745	75	INS
5404	chr1	223479112	223479112	520	INS
5411	chr1	223635619	223635805	186	DEL
5412	chr1	223635622	223636260	638	DEL
5414	chr1	223636133	223636224	91	DEL
5415	chr1	223723855	223723855	331	INS
5418	chr1	223876580	223876580	82	INS
5421	chr1	224011845	224011845	50	INS
5423	chr1	224012506	224012506	416	INS
5426	chr1	224013660	224013794	134	DEL
5432	chr1	224053745	224053745	327	INS
5433	chr1	224059400	224059876	476	DEL
5435	chr1	224205120	224205432	312	DEL
5438	chr1	224378516	224378516	441	INS
5441	chr1	224588890	224588890	350	INS
5442	chr1	224750998	224751117	119	DEL
5444	chr1	225068830	225069099	269	DEL
5446	chr1	225078800	225078856	56	DEL
5447	chr1	225084810	225084810	85	INS
5450	chr1	225335570	225335621	51	DEL
5453	chr1	225574613	225574931	318	DEL
5455	chr1	225717469	225717469	86	INS
5456	chr1	225804842	225804886	44	DEL
5459	chr1	225815112	225815439	327	DEL
5460	chr1	225819063	225819242	179	DEL
5463	chr1	226227771	226227771	150	INS
5464	chr1	226622680	226622756	76	DEL
5465	chr1	226797650	226797995	345	DEL
5468	chr1	226903043	226903043	332	INS
5471	chr1	226955572	226955572	93	INS
5473	chr1	226960391	226960391	401	INS
5474	chr1	226976132	226976180	48	DEL
5483	chr1	227257309	227261599	4290	DEL
5486	chr1	227275239	227275239	323	INS
5487	chr1	227294563	227294881	318	DEL
5488	chr1	227314753	227314753	143	INS
5494	chr1	227836392	227836704	312	DEL
5501	chr1	228174112	228174240	128	DEL
5509	chr1	228384460	228384788	328	DEL
5515	chr1	228679059	228679394	335	DEL
5517	chr1	228707205	228707205	130	INS
5521	chr1	228824171	228824171	328	INS
5523	chr1	228846831	228846831	67	INS
5524	chr1	228965640	228965640	58	INS
5528	chr1	229218419	229218419	122	INS
5532	chr1	229628191	229628191	64	INS
5534	chr1	229870918	229870918	298	INS
5538	chr1	229972021	229972021	248	INS
5541	chr1	230315348	230315456	108	DEL
5543	chr1	230315920	230316000	80	DEL
5544	chr1	230332040	230332040	1053	INS
5548	chr1	230358536	230358536	262	INS
5549	chr1	230396222	230396263	41	DEL
5553	chr1	230588842	230588842	59	INS
5556	chr1	230949404	230949404	320	INS
5558	chr1	231011228	231011228	414	INS
5560	chr1	231047350	231047350	73	INS
5561	chr1	231047351	231047351	292	INS
5563	chr1	231052401	231052476	75	DEL
5564	chr1	231121990	231121990	163	INS
5565	chr1	231122085	231122085	279	INS
5566	chr1	231167319	231167625	306	DEL
5568	chr1	231202070	231202070	381	INS
5574	chr1	231391086	231391086	146	INS
5576	chr1	231705502	231705712	210	DEL
5577	chr1	231733095	231733095	51	INS
5582	chr1	231907047	231907047	42	INS
5583	chr1	232116516	232116516	439	INS
5585	chr1	232214477	232214477	124	INS
5586	chr1	232262571	232262618	47	DEL
5587	chr1	232287373	232287701	328	DEL
5588	chr1	232312112	232312112	79	INS
5590	chr1	232332270	232332320	50	DEL
5593	chr1	232369099	232369099	88	INS
5594	chr1	232415789	232415940	151	DEL
5596	chr1	232639784	232640097	313	DEL
5597	chr1	232682909	232683097	188	DEL
5601	chr1	232733516	232733516	420	INS
5602	chr1	232874180	232874222	42	DEL
5606	chr1	233383398	233383398	343	INS
5608	chr1	233594489	233594629	140	DEL
5609	chr1	233594491	233594491	174	INS
5611	chr1	233672619	233672619	97	INS
5612	chr1	233724598	233724705	107	DEL
5613	chr1	233729409	233729739	330	DEL
5616	chr1	233826463	233827806	1343	DEL
5617	chr1	233861784	233861784	163	INS
5618	chr1	233934806	233934806	312	INS
5619	chr1	233987509	233987509	325	INS
5625	chr1	234140002	234140002	213	INS
5626	chr1	234207442	234207442	2671	INS
5627	chr1	234248309	234248309	420	INS
5628	chr1	234267921	234267921	40	INS
5630	chr1	234308577	234308577	51	INS
5631	chr1	234308577	234308577	102	INS
5636	chr1	234451456	234451766	310	DEL
5642	chr1	234663198	234663198	307	INS
5643	chr1	234669966	234669966	330	INS
5649	chr1	234995626	234995626	78	INS
5650	chr1	234995760	234995812	52	DEL
5653	chr1	235026031	235026031	236	INS
5657	chr1	235078642	235078642	685	INS
5669	chr1	235587634	235587634	396	INS
5672	chr1	235635572	235635572	169	INS
5675	chr1	235891276	235891614	338	DEL
5677	chr1	236003080	236003080	53	INS
5679	chr1	236038706	236038842	136	DEL
5688	chr1	236097139	236097139	58	INS
5690	chr1	236097229	236097229	87	INS
5691	chr1	236097316	236097316	3476	INS
5700	chr1	236142389	236142429	40	DEL
5707	chr1	236245391	236245526	135	DEL
5708	chr1	236245498	236245498	132	INS
5713	chr1	236385787	236388029	2242	DEL
5715	chr1	236498201	236498201	1106	INS
5717	chr1	236633149	236633200	51	DEL
5739	chr1	237237945	237237945	67	INS
5740	chr1	237281992	237281992	196	INS
5742	chr1	237286556	237286556	205	INS
5745	chr1	237380359	237380407	48	DEL
5749	chr1	237515730	237515730	150	INS
5758	chr1	238051672	238051672	273	INS
5761	chr1	238188339	238188469	130	DEL
5768	chr1	238627474	238627534	60	DEL
5769	chr1	238641762	238641762	796	INS
5771	chr1	238641898	238641898	258	INS
5773	chr1	238970012	238970071	59	DEL
5777	chr1	239262954	239262954	349	INS
5786	chr1	239732300	239732380	80	DEL
5790	chr1	239933735	239933779	44	DEL
5792	chr1	239953380	239953380	376	INS
5794	chr1	239959509	239959955	446	DEL
5796	chr1	240041405	240041448	43	DEL
5798	chr1	240083052	240083155	103	DEL
5799	chr1	240139270	240139363	93	DEL
5801	chr1	240184929	240185098	169	DEL
5806	chr1	240197756	240197756	575	INS
5810	chr1	240229699	240231477	1778	DEL
5813	chr1	240365236	240365322	86	DEL
5814	chr1	240453690	240454014	324	DEL
5817	chr1	240512504	240512504	177	INS
5818	chr1	240536640	240536742	102	DEL
5820	chr1	240652224	240652224	57	INS
5823	chr1	240986557	240986881	324	DEL
5824	chr1	241023004	241023127	123	DEL
5825	chr1	241059784	241059784	156	INS
5827	chr1	241087995	241088057	62	DEL
5831	chr1	241197237	241197552	315	DEL
5833	chr1	241327036	241327036	42	INS
5836	chr1	241422925	241423188	263	DEL
5837	chr1	241442657	241442657	67	INS
5838	chr1	241456776	241456776	324	INS
5843	chr1	241614779	241614779	90	INS
5844	chr1	241624163	241624163	64	INS
5845	chr1	241624203	241624267	64	DEL
5853	chr1	241745420	241745686	266	DEL
5859	chr1	242194578	242194618	40	DEL
5861	chr1	242393235	242393651	416	DEL
5866	chr1	242444692	242444692	70	INS
5868	chr1	242521617	242521617	53	INS
5869	chr1	242695165	242695165	62	INS
5871	chr1	242733701	242733701	93	INS
5875	chr1	242919720	242919720	53	INS
5877	chr1	242951656	242951656	70	INS
5878	chr1	242964470	242965913	1443	DEL
5881	chr1	243101806	243101855	49	DEL
5883	chr1	243338980	243338980	54	INS
5884	chr1	243338981	243339035	54	DEL
5886	chr1	243480604	243480604	597	INS
5893	chr1	243535185	243535185	77	INS
5897	chr1	243845405	243845405	4359	INS
5899	chr1	243907162	243907214	52	DEL
5905	chr1	243998722	243998722	50	INS
5907	chr1	244156587	244156650	63	DEL
5909	chr1	244263456	244263456	120	INS
5911	chr1	244275920	244276084	164	DEL
5917	chr1	244397824	244397887	63	DEL
5919	chr1	244486491	244486550	59	DEL
5920	chr1	244582910	244582962	52	DEL
5927	chr1	244914280	244914396	116	DEL
5929	chr1	244941425	244941425	134	INS
5933	chr1	245102856	245102856	89	INS
5936	chr1	245103462	245103462	532	INS
5942	chr1	245198946	245198946	154	INS
5944	chr1	245270236	245270236	108	INS
5945	chr1	245270260	245270329	69	DEL
5951	chr1	245442702	245442702	56	INS
5952	chr1	245442778	245442888	110	DEL
5955	chr1	245442965	245442965	201	INS
5958	chr1	245443757	245443811	54	DEL
5960	chr1	245443863	245443863	512	INS
5962	chr1	245444210	245444210	198	INS
5967	chr1	245600127	245600127	307	INS
5968	chr1	245614859	245614976	117	DEL
5969	chr1	245618581	245618655	74	DEL
5970	chr1	245619081	245619166	85	DEL
5973	chr1	245660294	245660294	3800	INS
5975	chr1	245673286	245673286	44	INS
5977	chr1	245682418	245682478	60	DEL
5981	chr1	245798399	245798399	439	INS
5984	chr1	245826010	245826010	317	INS
5986	chr1	245872404	245872489	85	DEL
5992	chr1	245974553	245976234	1681	DEL
5996	chr1	245976098	245976183	85	DEL
5997	chr1	245976593	245976761	168	DEL
6001	chr1	245992666	245992666	47	INS
6003	chr1	246009972	246009972	389	INS
6011	chr1	246071784	246071784	57	INS
6013	chr1	246071871	246071871	1307	INS
6014	chr1	246072066	246072066	286	INS
6016	chr1	246080317	246080317	116	INS
6021	chr1	246180282	246180282	62	INS
6023	chr1	246200117	246200117	183	INS
6024	chr1	246200546	246200608	62	DEL
6025	chr1	246232622	246232671	49	DEL
6026	chr1	246232860	246232860	292	INS
6032	chr1	246234175	246234546	371	DEL
6043	chr1	246273055	246273124	69	DEL
6044	chr1	246275365	246275610	245	DEL
6046	chr1	246275984	246276396	412	DEL
6048	chr1	246292198	246292198	87	INS
6050	chr1	246323859	246323859	323	INS
6052	chr1	246325222	246325222	441	INS
6070	chr1	246395604	246395660	56	DEL
6072	chr1	246429028	246429028	321	INS
6073	chr1	246429759	246429814	55	DEL
6074	chr1	246429759	246429759	168	INS
6076	chr1	246478384	246478384	47	INS
6079	chr1	246484180	246484232	52	DEL
6080	chr1	246493798	246493863	65	DEL
6081	chr1	246521692	246521766	74	DEL
6084	chr1	246576200	246576200	418	INS
6087	chr1	246620201	246620308	107	DEL
6089	chr1	246642837	246642837	899	INS
6090	chr1	246652866	246652866	133	INS
6094	chr1	246710417	246710417	54	INS
6097	chr1	246764975	246765106	131	DEL
6098	chr1	246772431	246772494	63	DEL
6101	chr1	246783102	246783156	54	DEL
6102	chr1	246783445	246783445	54	INS
6103	chr1	246785669	246785669	930	INS
6104	chr1	246785674	246785674	2683	INS
6105	chr1	246785808	246785808	450	INS
6106	chr1	246806595	246806687	92	DEL
6108	chr1	246864577	246864887	310	DEL
6110	chr1	246940510	246941175	665	DEL
6111	chr1	246945180	246945180	609	INS
6114	chr1	247032589	247032589	47	INS
6115	chr1	247088818	247088818	59	INS
6117	chr1	247091463	247091463	141	INS
6128	chr1	247128862	247129915	1053	DEL
6129	chr1	247128866	247129043	177	DEL
6133	chr1	247152074	247152074	333	INS
6134	chr1	247176196	247176196	68	INS
6138	chr1	247222873	247222873	404	INS
6141	chr1	247427582	247427582	146	INS
6143	chr1	247433670	247433712	42	DEL
6144	chr1	247433891	247433975	84	DEL
6145	chr1	247471226	247471226	52	INS
6149	chr1	247548967	247568884	19917	DEL
6150	chr1	247582403	247584968	2565	DEL
6152	chr1	247649359	247649359	51	INS
6153	chr1	247649365	247649365	153	INS
6155	chr1	247701000	247701000	79	INS
6160	chr1	247870452	247870452	225	INS
6163	chr1	247870900	247870900	374	INS
6167	chr1	247888196	247890872	2676	DEL
6170	chr1	247890922	247892259	1337	DEL
6172	chr1	247892348	247893881	1533	DEL
6173	chr1	247893886	247894329	443	DEL
6178	chr1	247937455	247937455	91	INS
6179	chr1	248044507	248044835	328	DEL
6180	chr1	248085436	248085436	65	INS
6183	chr1	248164624	248164760	136	DEL
6185	chr1	248187740	248188326	586	DEL
6187	chr1	248188375	248188375	909	INS
6190	chr1	248188740	248188740	64	INS
6193	chr1	248306453	248306453	296	INS
6196	chr1	248306882	248306882	306	INS
6199	chr1	248350284	248350284	328	INS
6203	chr1	248383261	248383328	67	DEL
6204	chr1	248383300	248383300	136	INS
6207	chr1	248383632	248383632	68	INS
6209	chr1	248384134	248384134	204	INS
6211	chr1	248384184	248384524	340	DEL
6212	chr1	248384386	248384386	68	INS
6214	chr1	248384630	248384630	136	INS
6220	chr1	248408912	248408912	1270	INS
6223	chr1	248433235	248433280	45	DEL
6225	chr1	248454242	248454348	106	DEL
6226	chr1	248464646	248464646	52	INS
6237	chr1	248676758	248676832	74	DEL
6240	chr1	248740729	248740729	238	INS
6243	chr1	248742844	248742844	71	INS
6247	chr1	248746578	248747520	942	DEL
6255	chr1	248770540	248770540	60	INS
6256	chr1	248775704	248775704	61	INS
6258	chr1	248795407	248796166	759	DEL
6259	chr1	248796331	248796544	213	DEL
6267	chr1	248938452	248938544	92	DEL
6273	chr1	248944944	248944944	228	INS
6304	chr10	264856	264856	234	INS
6307	chr10	300592	300592	72	INS
6309	chr10	321874	322895	1021	DEL
6310	chr10	321948	322389	441	DEL
6311	chr10	322467	322612	145	DEL
6312	chr10	322938	323179	241	DEL
6313	chr10	323000	323098	98	DEL
6315	chr10	336916	336978	62	DEL
6316	chr10	337268	337268	66	INS
6318	chr10	337800	337800	60	INS
6319	chr10	346027	346072	45	DEL
6320	chr10	346064	346154	90	DEL
6321	chr10	346376	346423	47	DEL
6324	chr10	347885	347885	43	INS
6327	chr10	367970	368169	199	DEL
6331	chr10	402026	403592	1566	DEL
6335	chr10	417632	417632	74	INS
6336	chr10	417744	418105	361	DEL
6341	chr10	425475	425586	111	DEL
6343	chr10	429406	429406	108	INS
6344	chr10	436724	436783	59	DEL
6346	chr10	444275	444385	110	DEL
6347	chr10	446020	446020	42	INS
6349	chr10	447771	448271	500	DEL
6351	chr10	448669	448719	50	DEL
6353	chr10	454527	454624	97	DEL
6354	chr10	455326	455437	111	DEL
6356	chr10	455393	455393	285	INS
6358	chr10	456075	456075	170	INS
6359	chr10	456431	456431	57	INS
6363	chr10	489861	490057	196	DEL
6366	chr10	523521	523521	255	INS
6369	chr10	532581	532686	105	DEL
6370	chr10	540981	541050	69	DEL
6371	chr10	556061	556362	301	DEL
6376	chr10	557847	557847	62	INS
6379	chr10	587906	587997	91	DEL
6380	chr10	600442	600442	604	INS
6381	chr10	600500	600500	60	INS
6389	chr10	639126	639126	147	INS
6393	chr10	656163	656163	381	INS
6394	chr10	657527	657527	635	INS
6398	chr10	696688	696819	131	DEL
6400	chr10	717819	717888	69	DEL
6401	chr10	723306	723928	622	DEL
6404	chr10	731030	731030	92	INS
6405	chr10	735688	735841	153	DEL
6409	chr10	735829	737257	1428	DEL
6421	chr10	737468	737538	70	DEL
6427	chr10	737894	738182	288	DEL
6433	chr10	744324	744324	2328	INS
6435	chr10	744380	744380	162	INS
6438	chr10	757104	757259	155	DEL
6441	chr10	766148	766228	80	DEL
6442	chr10	766430	766470	40	DEL
6444	chr10	777295	777345	50	DEL
6446	chr10	779535	779710	175	DEL
6447	chr10	783881	784162	281	DEL
6448	chr10	786546	786546	55	INS
6451	chr10	951801	951853	52	DEL
6453	chr10	952684	953149	465	DEL
6454	chr10	959584	959584	144	INS
6458	chr10	976034	976074	40	DEL
6459	chr10	1009270	1009270	55	INS
6460	chr10	1010038	1010116	78	DEL
6461	chr10	1011439	1011439	65	INS
6462	chr10	1015363	1015495	132	DEL
6464	chr10	1015513	1015513	132	INS
6465	chr10	1016760	1016880	120	DEL
6466	chr10	1038710	1038774	64	DEL
6467	chr10	1038843	1039032	189	DEL
6468	chr10	1046499	1047028	529	DEL
6472	chr10	1102238	1102238	66	INS
6474	chr10	1117898	1118127	229	DEL
6477	chr10	1159708	1159708	144	INS
6478	chr10	1163542	1163542	84	INS
6479	chr10	1174248	1174248	268	INS
6481	chr10	1189730	1189784	54	DEL
6482	chr10	1189784	1189913	129	DEL
6484	chr10	1209420	1209420	72	INS
6486	chr10	1212700	1212700	176	INS
6488	chr10	1229695	1229695	144	INS
6533	chr10	1240150	1240150	112	INS
6539	chr10	1265694	1265694	136	INS
6542	chr10	1326840	1326840	454	INS
6543	chr10	1327041	1327041	162	INS
6544	chr10	1327452	1327452	216	INS
6546	chr10	1340432	1340432	168	INS
6548	chr10	1340694	1340694	210	INS
6556	chr10	1460830	1460898	68	DEL
6558	chr10	1464642	1464642	132	INS
6559	chr10	1473941	1473941	76	INS
6560	chr10	1483710	1483710	159	INS
6564	chr10	1540485	1541216	731	DEL
6565	chr10	1540511	1540593	82	DEL
6568	chr10	1541604	1541726	122	DEL
6569	chr10	1542134	1542317	183	DEL
6572	chr10	1542738	1542825	87	DEL
6573	chr10	1547561	1547634	73	DEL
6574	chr10	1558668	1558668	414	INS
6575	chr10	1560472	1560586	114	DEL
6576	chr10	1575039	1575039	52	INS
6577	chr10	1575976	1575976	104	INS
6578	chr10	1576112	1576112	80	INS
6581	chr10	1577232	1577232	310	INS
6583	chr10	1592850	1592850	189	INS
6589	chr10	1617404	1617404	368	INS
6591	chr10	1626136	1626136	126	INS
6592	chr10	1626253	1626253	63	INS
6595	chr10	1674998	1674998	66	INS
6596	chr10	1699244	1699494	250	DEL
6602	chr10	1700498	1700876	378	DEL
6604	chr10	1701077	1701758	681	DEL
6607	chr10	1785742	1785742	136	INS
6609	chr10	1841872	1841872	606	INS
6611	chr10	1867898	1867898	76	INS
6615	chr10	1939682	1939682	51	INS
6616	chr10	1942712	1942712	67	INS
6617	chr10	1971468	1971529	61	DEL
6618	chr10	1987589	1987589	48	INS
6621	chr10	2035348	2035348	315	INS
6622	chr10	2048939	2048939	102	INS
6631	chr10	2232274	2232274	447	INS
6637	chr10	2241952	2241952	124	INS
6638	chr10	2315080	2315080	80	INS
6640	chr10	2315151	2315151	40	INS
6641	chr10	2317519	2317559	40	DEL
6642	chr10	2337277	2337603	326	DEL
6644	chr10	2354105	2354340	235	DEL
6645	chr10	2354246	2354246	62	INS
6651	chr10	2392368	2392368	272	INS
6653	chr10	2477526	2477593	67	DEL
6656	chr10	2501608	2501608	63	INS
6657	chr10	2501789	2501789	316	INS
6658	chr10	2521342	2521342	78	INS
6668	chr10	2667014	2667014	414	INS
6670	chr10	2679061	2679061	340	INS
6673	chr10	2865824	2865824	62	INS
6676	chr10	2907139	2907139	196	INS
6679	chr10	3041561	3041561	1865	INS
6681	chr10	3048545	3048619	74	DEL
6682	chr10	3053507	3053759	252	DEL
6683	chr10	3060949	3061168	219	DEL
6684	chr10	3061029	3061368	339	DEL
6685	chr10	3061268	3061364	96	DEL
6689	chr10	3085115	3085115	97	INS
6694	chr10	3085812	3085812	76	INS
6695	chr10	3106197	3106371	174	DEL
6697	chr10	3106712	3106712	152	INS
6705	chr10	3205418	3205466	48	DEL
6706	chr10	3206395	3206395	64	INS
6707	chr10	3215922	3215997	75	DEL
6709	chr10	3242715	3242715	198	INS
6720	chr10	3407008	3407059	51	DEL
6723	chr10	3411255	3411255	1220	INS
6724	chr10	3431136	3431136	432	INS
6728	chr10	3458287	3458378	91	DEL
6730	chr10	3483643	3483643	74	INS
6733	chr10	3648647	3648647	124	INS
6735	chr10	3679355	3679414	59	DEL
6741	chr10	4031264	4031304	40	DEL
6744	chr10	4149430	4149430	78	INS
6745	chr10	4149430	4149430	182	INS
6747	chr10	4183709	4183709	289	INS
6749	chr10	4205899	4205899	45	INS
6756	chr10	4496192	4496192	274	INS
6758	chr10	4592609	4592928	319	DEL
6759	chr10	4594623	4594731	108	DEL
6763	chr10	4815476	4815806	330	DEL
6765	chr10	5032221	5032221	85	INS
6772	chr10	5370188	5370188	70	INS
6781	chr10	5563325	5563325	114	INS
6784	chr10	5577280	5577280	477	INS
6785	chr10	5577630	5577630	86	INS
6787	chr10	5616460	5616460	258	INS
6789	chr10	5639724	5639724	65	INS
6793	chr10	5916704	5916704	166	INS
6797	chr10	6055407	6055905	498	DEL
6798	chr10	6055839	6055839	49	INS
6800	chr10	6090877	6090877	333	INS
6806	chr10	6206576	6206576	52	INS
6807	chr10	6206804	6206844	40	DEL
6808	chr10	6209996	6210952	956	DEL
6809	chr10	6210575	6210924	349	DEL
6812	chr10	6345639	6345639	56	INS
6813	chr10	6359449	6359489	40	DEL
6814	chr10	6369603	6375668	6065	DEL
6815	chr10	6382398	6382398	51	INS
6816	chr10	6413683	6413734	51	DEL
6829	chr10	6795236	6795236	78	INS
6831	chr10	6819407	6819407	85	INS
6833	chr10	6835146	6835645	499	DEL
6838	chr10	6894552	6894552	62	INS
6840	chr10	6925997	6925997	51	INS
6843	chr10	6988516	6988516	54	INS
6847	chr10	7147645	7147850	205	DEL
6851	chr10	7378181	7378477	296	DEL
6853	chr10	7378364	7378364	99	INS
6857	chr10	7526685	7526685	911	INS
6865	chr10	7667054	7667227	173	DEL
6868	chr10	7681900	7681900	51	INS
6871	chr10	7682230	7682286	56	DEL
6872	chr10	7687693	7687693	252	INS
6875	chr10	7719924	7719924	70	INS
6876	chr10	7737632	7737813	181	DEL
6877	chr10	7751854	7752075	221	DEL
6880	chr10	7863674	7863674	160	INS
6883	chr10	7901011	7901011	41	INS
6892	chr10	8269826	8269826	318	INS
6895	chr10	8297019	8297019	199	INS
6906	chr10	8562765	8562888	123	DEL
6907	chr10	8562895	8562895	77	INS
6910	chr10	8675564	8675564	43	INS
6911	chr10	8681520	8681520	58	INS
6913	chr10	8869284	8869284	496	INS
6914	chr10	8985437	8985437	668	INS
6917	chr10	9041293	9041340	47	DEL
6918	chr10	9055786	9055836	50	DEL
6922	chr10	9259979	9260269	290	DEL
6923	chr10	9274017	9274017	62	INS
6924	chr10	9321045	9321045	58	INS
6925	chr10	9350323	9350323	186	INS
6926	chr10	9364768	9364768	2249	INS
6928	chr10	9407645	9407751	106	DEL
6929	chr10	9407666	9407989	323	DEL
6930	chr10	9408103	9408103	54	INS
6932	chr10	9472010	9472010	152	INS
6936	chr10	9655480	9655480	73	INS
6939	chr10	9854420	9854420	109	INS
6948	chr10	10267111	10267216	105	DEL
6952	chr10	10451446	10451769	323	DEL
6954	chr10	10666572	10666889	317	DEL
6955	chr10	10792060	10792060	50	INS
6956	chr10	10939106	10939166	60	DEL
6961	chr10	11107986	11107986	508	INS
6964	chr10	11283965	11283965	201	INS
6971	chr10	11284293	11284293	52	INS
6975	chr10	11284502	11284502	1140	INS
6980	chr10	11365807	11366522	715	DEL
6982	chr10	11366771	11366879	108	DEL
6983	chr10	11682664	11682664	57	INS
6984	chr10	11721782	11721782	411	INS
6985	chr10	11742312	11742312	105	INS
6989	chr10	11885490	11885490	117	INS
6990	chr10	11893207	11893250	43	DEL
6992	chr10	12247087	12247356	269	DEL
6997	chr10	12401195	12401285	90	DEL
7000	chr10	12522820	12522959	139	DEL
7002	chr10	12545227	12545227	47	INS
7004	chr10	12623139	12623223	84	DEL
7006	chr10	12691361	12691429	68	DEL
7010	chr10	12775253	12775253	132	INS
7015	chr10	12825144	12825144	102	INS
7016	chr10	12827464	12827520	56	DEL
7031	chr10	13216009	13216321	312	DEL
7032	chr10	13217250	13218740	1490	DEL
7033	chr10	13241670	13241670	360	INS
7040	chr10	13675549	13676410	861	DEL
7045	chr10	13899276	13899373	97	DEL
7052	chr10	14442817	14442817	271	INS
7055	chr10	14894349	14894666	317	DEL
7061	chr10	15149442	15149442	525	INS
7063	chr10	15209429	15209429	3788	INS
7064	chr10	15229773	15229922	149	DEL
7065	chr10	15337584	15337584	53	INS
7067	chr10	15490466	15490775	309	DEL
7080	chr10	16323447	16323447	316	INS
7082	chr10	16403783	16403783	48	INS
7088	chr10	16645908	16645908	84	INS
7089	chr10	16645928	16646034	106	DEL
7092	chr10	16722856	16722856	50	INS
7093	chr10	16785462	16785462	58	INS
7097	chr10	17252121	17252188	67	DEL
7100	chr10	17493941	17493989	48	DEL
7101	chr10	17554890	17554890	56	INS
7105	chr10	17629159	17629159	129	INS
7108	chr10	17950559	17950559	119	INS
7109	chr10	18041592	18041656	64	DEL
7111	chr10	18442919	18442993	74	DEL
7117	chr10	18741448	18741598	150	DEL
7118	chr10	18922167	18922167	517	INS
7123	chr10	19108380	19108716	336	DEL
7128	chr10	19171954	19172021	67	DEL
7131	chr10	19238066	19238066	414	INS
7139	chr10	19315545	19315545	138	INS
7141	chr10	19497366	19497366	297	INS
7142	chr10	19644477	19644477	44	INS
7145	chr10	19843073	19843073	330	INS
[truncated: 21,439 more rows]
