# Supplementary material for: Bayesian Integrative Detection of Structural Variations With False Discovery Rate Control
Source: Biom J. 2026 Mar 27;68(2):e70128. doi: 10.1002/bimj.70128 (PMC13022811; doi:10.1002/bimj.70128)
Supplement: Supplementary file 2 — Supporting Information [file BIMJ-68-e70128-s001.zip › Code_and_Data/result_NA19239/Scored.csv]

	0	1	2	3	4	5	6	7	8	9	10	11	12	13	14	15	16	17	18	19	20	21	22	23	24	25	26	27	28	29	30	31	32	33	34	35	36	37	38	39	40	41	42	43	44	45	46	47	48
sniffles									54.0									60.0		55.0													51.0			54.0
cutesv									97.6999969482422	88.19999694824219					0.0			0.699999988079071		88.69999694824219													143.10000610351562			96.0999984741211
pbsv
debreak																		60.0																										17.0
svim	2.0	1.0	2.0	1.0	3.0	1.0		1.0	21.0		1.0	1.0	8.0	2.0	7.0	2.0	19.0	13.0	8.0	28.0				9.0		2.0	1.0	5.0	1.0	2.0	4.0	4.0	17.0	1.0	1.0	16.0	4.0	1.0		1.0	2.0	2.0	2.0	5.0	4.0	1.0	2.0	5.0	8.0
[truncated: 5,000 more columns]
