# Supplementary material for: Bayesian Integrative Detection of Structural Variations With False Discovery Rate Control
Source: Biom J. 2026 Mar 27;68(2):e70128. doi: 10.1002/bimj.70128 (PMC13022811; doi:10.1002/bimj.70128)
Supplement: Supplementary file 2 — Supporting Information [file BIMJ-68-e70128-s001.zip › Code_and_Data/result_simulated_1/IndexSVInfo.csv]

ID	chro	start	end	length	type
0	1	10289.0	10289.0	55.0	INS
1	1	385709.0	385785.0	76.0	DEL
2	1	385920.0	386073.0	153.0	DEL
3	1	564834.0	570384.0	5550.0	DUP
4	1	755960.0	756624.0	664.0	DEL
5	1	756027.0	756424.0	397.0	DEL
6	1	756033.0	756178.0	145.0	DEL
7	1	756079.0	758493.0	2414.0	DEL
8	1	756785.0	758838.0	2053.0	DEL
9	1	758396.0	758518.0	122.0	DEL
10	1	774864.0	774923.0	59.0	DEL
11	1	811077.0	811077.0	766.0	INS
12	1	841343.0	849330.0	7987.0	DUP
13	1	870046.0	870129.0	83.0	DEL
14	1	928681.0	930763.0	2082.0	DEL
15	1	1135240.0	1142724.0	7484.0	DEL
16	1	1223790.0	1223790.0	58.0	INS
17	1	1223894.0	1223894.0	176.0	INS
18	1	1223967.0	1223967.0	74.0	INS
19	1	1224135.0	1224135.0	60.0	INS
20	1	1224255.0	1224255.0	54.0	INS
21	1	1224454.0	1224454.0	217.0	INS
22	1	1224536.0	1224536.0	73.0	INS
23	1	1224675.0	1224675.0	387.0	INS
24	1	1224797.0	1224797.0	271.0	INS
25	1	1224868.0	1224868.0	161.0	INS
26	1	1224949.0	1224949.0	474.0	INS
27	1	1225184.0	1225184.0	162.0	INS
28	1	1225333.0	1225333.0	1970.0	INS
29	1	1285381.0	1285381.0	405.0	INS
30	1	1285586.0	1285586.0	1001.0	INS
31	1	1285696.0	1285696.0	117.0	INS
32	1	1285821.0	1285821.0	40.0	INS
33	1	1285821.0	1285821.0	80.0	INS
34	1	1285821.0	1285821.0	202.0	INS
35	1	1286014.0	1286014.0	160.0	INS
36	1	1286245.0	1286245.0	269.0	INS
37	1	1286301.0	1286301.0	80.0	INS
38	1	1286360.0	1286360.0	1342.0	INS
39	1	1286381.0	1286381.0	161.0	INS
40	1	1286544.0	1286544.0	236.0	INS
41	1	1286546.0	1286546.0	40.0	INS
42	1	1286621.0	1286621.0	79.0	INS
43	1	1860723.0	1860723.0	141.0	INS
44	1	2211924.0	2213940.0	2016.0	DUP
45	1	2212316.0	2212316.0	42.0	INS
46	1	2212407.0	2212407.0	125.0	INS
47	1	2212562.0	2212562.0	43.0	INS
48	1	2212680.0	2213938.0	1258.0	DEL
49	1	2212724.0	2212724.0	132.0	INS
50	1	2212936.0	2212936.0	210.0	INS
51	1	2212989.0	2212989.0	81.0	INS
52	1	2212994.0	2212994.0	124.0	INS
53	1	2213062.0	2213062.0	1902.0	INS
54	1	2213073.0	2213158.0	85.0	DEL
55	1	2213294.0	2213294.0	43.0	INS
56	1	2213434.0	2213434.0	123.0	INS
57	1	2213602.0	2213602.0	92.0	INS
58	1	2213680.0	2213680.0	82.0	INS
59	1	2213719.0	2213719.0	1903.0	INS
60	1	2213733.0	2213733.0	43.0	INS
61	1	2238090.0	2241982.0	3892.0	DUP
62	1	2238295.0	2241002.0	2707.0	DUP
63	1	2333225.0	2333225.0	157.0	INS
64	1	2390859.0	2390859.0	62.0	INS
65	1	2453634.0	2453634.0	818.0	INS
66	1	2454129.0	2454442.0	313.0	DUP
67	1	2454302.0	2454302.0	66.0	INS
68	1	2454328.0	2454328.0	33.0	INS
69	1	2454343.0	2454343.0	94.0	INS
70	1	2454355.0	2454355.0	164.0	INS
71	1	2493011.0	2493454.0	443.0	DEL
72	1	2583556.0	2589895.0	6339.0	DEL
73	1	2583838.0	2584272.0	434.0	DEL
74	1	2583936.0	2584137.0	201.0	DEL
75	1	2583942.0	2583983.0	41.0	DEL
76	1	2584493.0	2584533.0	40.0	DEL
77	1	2589691.0	2589691.0	75.0	INS
78	1	2609117.0	2609117.0	41.0	INS
79	1	2684320.0	2684360.0	40.0	DEL
80	1	2765797.0	2765885.0	88.0	DEL
81	1	2765851.0	2765851.0	64.0	INS
82	1	2866538.0	2866538.0	48.0	INS
83	1	2893530.0	2893570.0	40.0	DEL
84	1	3097395.0	3098600.0	1205.0	DEL
85	1	3130338.0	3130338.0	85.0	INS
86	1	3177064.0	3177064.0	646.0	INS
87	1	3391974.0	3392034.0	60.0	DEL
88	1	3560732.0	3560782.0	50.0	DEL
89	1	4044754.0	4045262.0	508.0	DEL
90	1	4137427.0	4138917.0	1490.0	DEL
91	1	4138723.0	4138917.0	194.0	DEL
92	1	4403355.0	4404193.0	838.0	DUP
93	1	4403449.0	4403449.0	844.0	INS
94	1	4403565.0	4403565.0	836.0	INS
95	1	4603290.0	4603290.0	1087.0	INS
96	1	4692862.0	4692862.0	47.0	INS
97	1	4800146.0	4800146.0	1046.0	INS
98	1	5172046.0	5172046.0	723.0	INS
99	1	5220150.0	5220150.0	745.0	INS
100	1	5283941.0	5287107.0	3166.0	DEL
101	1	5877010.0	5877351.0	341.0	DEL
102	1	5877312.0	5877397.0	85.0	DEL
103	1	5892202.0	5892202.0	436.0	INS
104	1	5906337.0	5913622.0	7285.0	DUP
105	1	5929034.0	5929453.0	419.0	DEL
106	1	5944553.0	5944691.0	138.0	DEL
107	1	6064977.0	6065640.0	663.0	DEL
108	1	6167724.0	6167791.0	67.0	DEL
109	1	6167796.0	6167796.0	70.0	INS
110	1	6186995.0	6189734.0	2739.0	INV
111	1	6188097.0	6188911.0	814.0	INV
112	1	7022963.0	7023528.0	565.0	DEL
113	1	7043629.0	7043629.0	1073.0	INS
114	1	7175020.0	7175124.0	104.0	DEL
115	1	7175216.0	7175264.0	48.0	DEL
116	1	7175408.0	7175755.0	347.0	DEL
117	1	7175456.0	7175721.0	265.0	DEL
118	1	7569583.0	7569583.0	1939.0	INS
119	1	7569584.0	7571516.0	1932.0	DUP
120	1	7569787.0	7571566.0	1779.0	DUP
121	1	7569927.0	7569927.0	1691.0	INS
122	1	7570368.0	7570368.0	1698.0	INS
123	1	7570750.0	7571600.0	850.0	DUP
124	1	7570897.0	7570897.0	1724.0	INS
125	1	7571601.0	7571601.0	1703.0	INS
126	1	7715053.0	7715286.0	233.0	DEL
127	1	7803273.0	7803339.0	66.0	DEL
128	1	7803383.0	7803383.0	67.0	INS
129	1	7871235.0	7874051.0	2816.0	INV
130	1	7872005.0	7872940.0	935.0	INV
131	1	7889474.0	7890320.0	846.0	DEL
132	1	7925029.0	7925509.0	480.0	DEL
133	1	8182405.0	8190873.0	8468.0	DEL
134	1	8204080.0	8210850.0	6770.0	DUP
135	1	8361490.0	8361569.0	79.0	DEL
136	1	8381816.0	8381816.0	801.0	INS
137	1	8446609.0	8446609.0	323.0	INS
138	1	8501969.0	8501969.0	353.0	INS
139	1	8550457.0	8551045.0	588.0	DEL
140	1	8706086.0	8706266.0	180.0	DEL
141	1	8966953.0	8966953.0	74.0	INS
142	1	9595456.0	9597661.0	2205.0	DEL
143	1	9684007.0	9684007.0	1515.0	INS
144	1	9762595.0	9766106.0	3511.0	DEL
145	1	10195940.0	10200574.0	4634.0	DUP
146	1	10396488.0	10399514.0	3026.0	INV
147	1	10397359.0	10398405.0	1046.0	INV
148	1	10722090.0	10722533.0	443.0	DEL
149	1	10804246.0	10804961.0	715.0	DEL
150	1	11101186.0	11101443.0	257.0	DEL
151	1	12030769.0	12030769.0	739.0	INS
152	1	12030770.0	12031509.0	739.0	DUP
153	1	12031152.0	12031152.0	740.0	INS
154	1	12457179.0	12460367.0	3188.0	INV
155	1	12458217.0	12459263.0	1046.0	INV
156	1	12871326.0	12880151.0	8825.0	DEL
157	1	13050825.0	13052938.0	2113.0	DUP
158	1	13131197.0	13131197.0	816.0	INS
159	1	13165314.0	13166307.0	993.0	INV
160	1	13169589.0	13178497.0	8908.0	DUP
161	1	13179112.0	13179112.0	310.0	INS
162	1	13179116.0	13187503.0	8387.0	DEL
163	1	13187504.0	13187812.0	308.0	DUP
164	1	13187504.0	13187504.0	313.0	INS
165	1	13200060.0	13202464.0	2404.0	DEL
166	1	13211906.0	13219913.0	8007.0	DUP
167	1	13341680.0	13346275.0	4595.0	DEL
168	1	13446714.0	13674125.0	227411.0	DUP
169	1	13689717.0	13696920.0	7203.0	DEL
170	1	13706951.0	13711307.0	4356.0	DEL
171	1	14454784.0	14454922.0	138.0	DEL
172	1	14597358.0	14598263.0	905.0	INV
173	1	14597360.0	14599255.0	1895.0	INV
174	1	15120017.0	15120718.0	701.0	DEL
175	1	15365322.0	15365415.0	93.0	DEL
176	1	15365323.0	15365580.0	257.0	DEL
177	1	15365410.0	15365554.0	144.0	DEL
178	1	15376047.0	15376960.0	913.0	DEL
179	1	15585613.0	15593667.0	8054.0	DUP
180	1	16360194.0	16360890.0	696.0	DUP
181	1	16360323.0	16360323.0	696.0	INS
182	1	16878518.0	16878616.0	98.0	DEL
183	1	16886896.0	16886896.0	4740.0	INS
184	1	16910540.0	16915143.0	4603.0	DEL
185	1	16917058.0	16917117.0	59.0	DEL
186	1	17009532.0	17012821.0	3289.0	DEL
187	1	17675058.0	17679939.0	4881.0	DUP
188	1	18009746.0	18009746.0	59.0	INS
189	1	18009894.0	18009945.0	51.0	DEL
190	1	19052497.0	19055503.0	3006.0	INV
191	1	19053465.0	19054522.0	1057.0	INV
192	1	19386605.0	19387138.0	533.0	DEL
193	1	19898251.0	19898251.0	251.0	INS
194	1	20497000.0	20497920.0	920.0	DEL
195	1	20601011.0	20604958.0	3947.0	DEL
196	1	20708578.0	20708578.0	925.0	INS
197	1	20789861.0	20789861.0	453.0	INS
198	1	20949897.0	20949897.0	388.0	INS
199	1	21786406.0	21786784.0	378.0	DEL
200	1	21823291.0	21826565.0	3274.0	DEL
201	1	22128579.0	22137971.0	9392.0	DUP
202	1	22144502.0	22144715.0	213.0	DEL
203	1	22886524.0	22888262.0	1738.0	DEL
204	1	22890372.0	22891180.0	808.0	DUP
205	1	22890378.0	22890378.0	801.0	INS
206	1	22891172.0	22891172.0	810.0	INS
207	1	23736136.0	23737855.0	1719.0	DEL
208	1	23981104.0	23981104.0	333.0	INS
209	1	24037211.0	24037258.0	47.0	DEL
210	1	24223606.0	24224191.0	585.0	DEL
211	1	24320160.0	24320208.0	48.0	DEL
212	1	24320310.0	24320310.0	48.0	INS
213	1	24328736.0	24328736.0	84.0	INS
214	1	24402970.0	24403301.0	331.0	DEL
215	1	24520365.0	24523580.0	3215.0	DEL
216	1	24774896.0	24774896.0	3624.0	INS
217	1	24805315.0	24807305.0	1990.0	DEL
218	1	24941242.0	24941242.0	350.0	INS
219	1	25158544.0	25161740.0	3196.0	DEL
220	1	25201987.0	25203425.0	1438.0	DEL
221	1	25202051.0	25202174.0	123.0	DEL
222	1	25317865.0	25320665.0	2800.0	INV
223	1	25318765.0	25319639.0	874.0	INV
224	1	25688264.0	25695727.0	7463.0	DUP
225	1	26134611.0	26135013.0	402.0	DEL
226	1	26134646.0	26134979.0	333.0	DEL
227	1	26459570.0	26464008.0	4438.0	DUP
228	1	26489840.0	26490124.0	284.0	DEL
229	1	26966198.0	26972677.0	6479.0	INV
230	1	26966209.0	26966236.0	27.0	DEL
231	1	26966259.0	26972873.0	6614.0	INV
232	1	27464892.0	27466117.0	1225.0	DEL
233	1	28180431.0	28180431.0	50.0	INS
234	1	28180465.0	28180513.0	48.0	DEL
235	1	28204691.0	28204691.0	279.0	INS
236	1	28247837.0	28248111.0	274.0	DEL
237	1	28409552.0	28412586.0	3034.0	INV
238	1	28410669.0	28412586.0	1917.0	INV
239	1	28410670.0	28411745.0	1075.0	INV
240	1	28411718.0	28412641.0	923.0	DUP
241	1	29862372.0	29862372.0	302.0	INS
242	1	30151085.0	30151273.0	188.0	DEL
243	1	30435744.0	30436239.0	495.0	DEL
244	1	30657041.0	30657665.0	624.0	DEL
245	1	30878673.0	30878673.0	302.0	INS
246	1	30952375.0	30952375.0	90.0	INS
247	1	30952376.0	30952462.0	86.0	DEL
248	1	31033842.0	31034053.0	211.0	INV
249	1	31033843.0	31034054.0	211.0	INV
250	1	31205134.0	31205134.0	240.0	INS
251	1	31244421.0	31244749.0	328.0	DEL
252	1	31269960.0	31270184.0	224.0	DEL
253	1	31367299.0	31367732.0	433.0	DEL
254	1	31470645.0	31470787.0	142.0	DEL
255	1	31904762.0	31904814.0	52.0	DEL
256	1	32011970.0	32012112.0	142.0	DEL
257	1	32373517.0	32374070.0	553.0	DEL
258	1	32411247.0	32411247.0	86.0	INS
259	1	32449242.0	32451855.0	2613.0	DEL
260	1	33355922.0	33361287.0	5365.0	DEL
261	1	33418172.0	33421160.0	2988.0	DEL
262	1	33476413.0	33478784.0	2371.0	DEL
263	1	33651811.0	33651811.0	637.0	INS
264	1	34568022.0	34568107.0	85.0	DEL
265	1	35006664.0	35006664.0	435.0	INS
266	1	35407814.0	35407814.0	267.0	INS
267	1	35898854.0	35900372.0	1518.0	DUP
268	1	35899913.0	35899913.0	1524.0	INS
269	1	36733264.0	36733557.0	293.0	DEL
270	1	36749097.0	36749532.0	435.0	DEL
271	1	37206068.0	37206494.0	426.0	DEL
272	1	37211636.0	37211636.0	357.0	INS
273	1	37215777.0	37215777.0	338.0	INS
274	1	37424272.0	37425525.0	1253.0	DEL
275	1	37687131.0	37687131.0	85.0	INS
276	1	37911591.0	37911591.0	519.0	INS
277	1	38121918.0	38126125.0	4207.0	DEL
278	1	38121933.0	38127153.0	5220.0	DEL
279	1	38126139.0	38127146.0	1007.0	DEL
280	1	38208310.0	38208408.0	98.0	DEL
281	1	38219293.0	38219583.0	290.0	DEL
282	1	38239324.0	38239324.0	1660.0	INS
283	1	39083930.0	39085955.0	2025.0	DEL
284	1	39083931.0	39084027.0	96.0	DEL
285	1	39634016.0	39634890.0	874.0	INV
286	1	40129696.0	40129696.0	920.0	INS
287	1	41994017.0	41994273.0	256.0	DEL
288	1	41997097.0	41997320.0	223.0	DEL
289	1	43370280.0	43370511.0	231.0	INV
290	1	43370281.0	43370512.0	231.0	INV
291	1	43842306.0	43842306.0	361.0	INS
292	1	44059224.0	44060004.0	780.0	INV
293	1	44059268.0	44059823.0	555.0	INV
294	1	44059307.0	44059650.0	343.0	INV
295	1	44208880.0	44208880.0	341.0	INS
296	1	44353468.0	44353468.0	355.0	INS
297	1	46207311.0	46207595.0	284.0	DEL
298	1	46679008.0	46679008.0	353.0	INS
299	1	47441000.0	47444419.0	3419.0	DEL
300	1	47973535.0	47973535.0	45.0	INS
301	1	47973535.0	47973583.0	48.0	DEL
302	1	48892450.0	48895236.0	2786.0	INV
303	1	48893341.0	48894279.0	938.0	INV
304	1	48893342.0	48895176.0	1834.0	INV
305	1	48972502.0	48972502.0	336.0	INS
306	1	49162773.0	49162773.0	2762.0	INS
307	1	49176645.0	49177169.0	524.0	DUP
308	1	49176992.0	49176992.0	528.0	INS
309	1	49344973.0	49344973.0	324.0	INS
310	1	50011982.0	50011982.0	44.0	INS
311	1	50012012.0	50012058.0	46.0	DEL
312	1	51827632.0	51827632.0	382.0	INS
313	1	52571090.0	52573686.0	2596.0	INV
314	1	52572014.0	52572929.0	915.0	INV
315	1	53007584.0	53007584.0	1833.0	INS
316	1	53292422.0	53292521.0	99.0	DUP
317	1	53292422.0	53292422.0	102.0	INS
318	1	53594064.0	53594937.0	873.0	DEL
319	1	53749083.0	53749130.0	47.0	DEL
320	1	53749179.0	53749715.0	536.0	DEL
321	1	53749597.0	53749891.0	294.0	DEL
322	1	53749842.0	53749901.0	59.0	DEL
323	1	53968003.0	53968045.0	42.0	DEL
324	1	53968003.0	53968125.0	122.0	DEL
325	1	54178937.0	54178977.0	40.0	DEL
326	1	54704679.0	54707482.0	2803.0	INV
327	1	54705666.0	54706656.0	990.0	INV
328	1	54705666.0	54707482.0	1816.0	INV
329	1	54706617.0	54707560.0	943.0	DUP
330	1	55026747.0	55026747.0	58.0	INS
331	1	55287537.0	55287871.0	334.0	DEL
332	1	55385586.0	55385586.0	142.0	INS
333	1	55385595.0	55385726.0	131.0	DUP
334	1	55974787.0	55974840.0	53.0	DEL
335	1	55992144.0	55992144.0	45.0	INS
336	1	55992168.0	55992214.0	46.0	DEL
337	1	56129276.0	56129632.0	356.0	DEL
338	1	56401285.0	56401605.0	320.0	DEL
339	1	56887706.0	56887998.0	292.0	DEL
340	1	57003319.0	57003319.0	85.0	INS
341	1	57100778.0	57100778.0	1419.0	INS
342	1	57242623.0	57242934.0	311.0	DEL
343	1	57394229.0	57394229.0	930.0	INS
344	1	58096391.0	58099599.0	3208.0	INV
345	1	58097568.0	58098616.0	1048.0	INV
346	1	58097568.0	58099600.0	2032.0	INV
347	1	58098615.0	58099686.0	1071.0	DUP
348	1	58706983.0	58707096.0	113.0	DEL
349	1	58743873.0	58744805.0	932.0	DEL
350	1	59059648.0	59059891.0	243.0	DEL
351	1	60106174.0	60106174.0	986.0	INS
352	1	60106175.0	60107168.0	993.0	DUP
353	1	60106699.0	60106699.0	1002.0	INS
354	1	60107067.0	60107067.0	999.0	INS
355	1	60413471.0	60414782.0	1311.0	DEL
356	1	60464761.0	60465818.0	1057.0	DUP
357	1	60464762.0	60467677.0	2915.0	INV
358	1	60465729.0	60467590.0	1861.0	INV
359	1	60465730.0	60466592.0	862.0	INV
360	1	60470569.0	60470569.0	234.0	INS
361	1	61858633.0	61858633.0	404.0	INS
362	1	62417790.0	62418300.0	510.0	DEL
363	1	62846952.0	62846952.0	125.0	INS
364	1	63151831.0	63152155.0	324.0	DEL
365	1	63392666.0	63396117.0	3451.0	DUP
366	1	63705374.0	63708050.0	2676.0	DEL
367	1	64152523.0	64152576.0	53.0	DEL
368	1	64152632.0	64152632.0	80.0	INS
369	1	64882514.0	64882558.0	44.0	DEL
370	1	64882558.0	64882558.0	45.0	INS
371	1	65200155.0	65200692.0	537.0	DEL
372	1	65604542.0	65607111.0	2569.0	DEL
373	1	66024187.0	66030253.0	6066.0	DEL
374	1	66055905.0	66055905.0	334.0	INS
375	1	66127612.0	66128002.0	390.0	DEL
376	1	66694569.0	66694623.0	54.0	DEL
377	1	67255199.0	67255199.0	93.0	INS
378	1	67624391.0	67625080.0	689.0	DEL
379	1	68577398.0	68581998.0	4600.0	DEL
380	1	69943734.0	69944003.0	269.0	DEL
381	1	70068143.0	70068143.0	282.0	INS
382	1	70093421.0	70093421.0	187.0	INS
383	1	70106335.0	70106335.0	223.0	INS
384	1	70357502.0	70359328.0	1826.0	DEL
385	1	70412321.0	70412321.0	84.0	INS
386	1	70912395.0	70912395.0	340.0	INS
387	1	70946202.0	70946516.0	314.0	DEL
388	1	71237371.0	71240353.0	2982.0	DEL
389	1	71269224.0	71269282.0	58.0	DEL
390	1	71269313.0	71269313.0	58.0	INS
391	1	72036908.0	72036908.0	5072.0	INS
392	1	72394040.0	72394040.0	1086.0	INS
393	1	72477221.0	72482646.0	5425.0	DUP
394	1	72514085.0	72514085.0	333.0	INS
395	1	72755437.0	72764036.0	8599.0	DEL
396	1	73335262.0	73336019.0	757.0	DEL
397	1	73768783.0	73769133.0	350.0	DEL
398	1	73813674.0	73815107.0	1433.0	DEL
399	1	74038788.0	74038916.0	128.0	DEL
400	1	74984438.0	74985245.0	807.0	DEL
401	1	76371673.0	76371673.0	1143.0	INS
402	1	77100179.0	77100847.0	668.0	DEL
403	1	77774503.0	77781588.0	7085.0	DEL
404	1	77832849.0	77833668.0	819.0	INV
405	1	77833655.0	77833655.0	173.0	INS
406	1	78335476.0	78335827.0	351.0	DEL
407	1	78607036.0	78607036.0	327.0	INS
408	1	79401535.0	79401808.0	273.0	DEL
409	1	79466705.0	79467062.0	357.0	DEL
410	1	80221289.0	80223269.0	1980.0	DUP
411	1	80221682.0	80222963.0	1281.0	DUP
412	1	80221761.0	80221761.0	1284.0	INS
413	1	80222052.0	80222052.0	1282.0	INS
414	1	80222722.0	80222722.0	1295.0	INS
415	1	80288738.0	80289260.0	522.0	DUP
416	1	80288887.0	80288887.0	525.0	INS
417	1	80299085.0	80299085.0	290.0	INS
418	1	80773166.0	80773166.0	1036.0	INS
419	1	81008020.0	81008020.0	288.0	INS
420	1	81119246.0	81119693.0	447.0	DEL
421	1	81351511.0	81351511.0	154.0	INS
422	1	81404743.0	81410940.0	6197.0	DEL
423	1	81659633.0	81661551.0	1918.0	INV
424	1	81659634.0	81661553.0	1919.0	INV
425	1	81660525.0	81661373.0	848.0	INV
426	1	81660526.0	81661373.0	847.0	INV
427	1	82079547.0	82081872.0	2325.0	INV
428	1	82079548.0	82081873.0	2325.0	INV
429	1	82312026.0	82312026.0	336.0	INS
430	1	82863730.0	82866918.0	3188.0	INV
431	1	82864909.0	82866916.0	2007.0	INV
432	1	82864910.0	82866052.0	1142.0	INV
433	1	82866003.0	82867016.0	1013.0	DUP
434	1	83042669.0	83042952.0	283.0	DEL
435	1	83478943.0	83479585.0	642.0	DEL
436	1	84202305.0	84205220.0	2915.0	INV
437	1	84203331.0	84205218.0	1887.0	INV
438	1	84203332.0	84204394.0	1062.0	INV
439	1	84204344.0	84205320.0	976.0	DUP
440	1	84234133.0	84236171.0	2038.0	DEL
441	1	84310191.0	84314752.0	4561.0	DEL
442	1	84517973.0	84524606.0	6633.0	DEL
443	1	84712032.0	84715840.0	3808.0	DEL
444	1	86401363.0	86404520.0	3157.0	DEL
445	1	86402243.0	86404324.0	2081.0	DEL
446	1	86405796.0	86406139.0	343.0	DEL
447	1	86740971.0	86741686.0	715.0	DEL
448	1	87509962.0	87509962.0	2485.0	INS
449	1	87613611.0	87614260.0	649.0	DUP
450	1	87613665.0	87613665.0	590.0	INS
451	1	87613943.0	87613943.0	599.0	INS
452	1	88047130.0	88047285.0	155.0	DEL
453	1	88813582.0	88813582.0	358.0	INS
454	1	89094527.0	89095323.0	796.0	DEL
455	1	89122947.0	89122995.0	48.0	DEL
456	1	89122995.0	89122995.0	52.0	INS
457	1	89247066.0	89247066.0	139.0	INS
458	1	89423837.0	89424839.0	1002.0	DUP
459	1	89423837.0	89426900.0	3063.0	INV
460	1	89424737.0	89425759.0	1022.0	INV
461	1	89424738.0	89426792.0	2054.0	INV
462	1	90370478.0	90370478.0	141.0	INS
463	1	90914467.0	90914467.0	1697.0	INS
464	1	91040159.0	91040434.0	275.0	DEL
465	1	91225967.0	91231967.0	6000.0	DEL
466	1	91634867.0	91635016.0	149.0	DEL
467	1	91938897.0	91938897.0	230.0	INS
468	1	92128576.0	92132610.0	4034.0	INV
469	1	92128577.0	92132610.0	4033.0	INV
470	1	92131786.0	92135717.0	3931.0	INV
471	1	92131787.0	92135718.0	3931.0	INV
472	1	92134657.0	92134721.0	64.0	DEL
473	1	92680975.0	92681823.0	848.0	DEL
474	1	93498194.0	93498194.0	338.0	INS
475	1	93498195.0	93498195.0	677.0	INS
476	1	94288345.0	94291375.0	3030.0	DUP
477	1	94303606.0	94304523.0	917.0	DEL
478	1	95157201.0	95159040.0	1839.0	DUP
479	1	95157220.0	95157220.0	1874.0	INS
480	1	95158062.0	95158062.0	1840.0	INS
481	1	95158508.0	95158508.0	1854.0	INS
482	1	95158902.0	95158902.0	1848.0	INS
483	1	95342667.0	95342667.0	92.0	INS
484	1	95690383.0	95690434.0	51.0	DEL
485	1	95690383.0	95690822.0	439.0	DEL
486	1	95712726.0	95713189.0	463.0	DUP
487	1	95712966.0	95712966.0	466.0	INS
488	1	96446007.0	96446007.0	1020.0	INS
489	1	96483114.0	96483214.0	100.0	DEL
490	1	96868737.0	96868852.0	115.0	DEL
491	1	97511085.0	97511615.0	530.0	INV
492	1	97511087.0	97511616.0	529.0	INV
493	1	97717608.0	97717608.0	323.0	INS
494	1	97789231.0	97789231.0	41.0	INS
495	1	97991355.0	97991533.0	178.0	DEL
496	1	98038186.0	98041720.0	3534.0	DUP
497	1	98978181.0	98978231.0	50.0	DEL
498	1	99698410.0	99698410.0	113.0	INS
499	1	100198073.0	100204461.0	6388.0	DEL
500	1	100573092.0	100573588.0	496.0	DUP
501	1	100573305.0	100573305.0	500.0	INS
502	1	100781360.0	100781360.0	177.0	INS
503	1	101167303.0	101167303.0	359.0	INS
504	1	101231456.0	101232416.0	960.0	DEL
505	1	101770033.0	101770033.0	341.0	INS
506	1	102019089.0	102019089.0	96.0	INS
507	1	102548870.0	102552270.0	3400.0	INV
508	1	102550061.0	102552270.0	2209.0	INV
509	1	102550062.0	102551265.0	1203.0	INV
510	1	102551158.0	102552376.0	1218.0	DUP
511	1	102920502.0	102920502.0	330.0	INS
512	1	103096070.0	103096387.0	317.0	DEL
513	1	103110849.0	103111257.0	408.0	DEL
514	1	103498022.0	151240640.0	47742618.0	INV
515	1	103647791.0	103647858.0	67.0	DEL
516	1	103647813.0	103647813.0	65.0	INS
517	1	103718740.0	103718740.0	328.0	INS
518	1	104103686.0	104113238.0	9552.0	DUP
519	1	104136714.0	104143284.0	6570.0	DUP
520	1	104310409.0	104318795.0	8386.0	DUP
521	1	104492991.0	104492991.0	290.0	INS
522	1	104669423.0	104669423.0	249.0	INS
523	1	104669426.0	104670173.0	747.0	DUP
524	1	104669540.0	104669540.0	82.0	INS
525	1	104669756.0	104669756.0	82.0	INS
526	1	104669770.0	104669770.0	324.0	INS
527	1	104669830.0	104669830.0	248.0	INS
528	1	104669912.0	104669912.0	582.0	INS
529	1	104670004.0	104670004.0	81.0	INS
530	1	104677180.0	104678376.0	1196.0	DEL
531	1	104739541.0	104739585.0	44.0	DEL
532	1	104739634.0	104739634.0	45.0	INS
533	1	105028017.0	105028017.0	346.0	INS
534	1	105054051.0	105054051.0	327.0	INS
535	1	105254917.0	105254917.0	1381.0	INS
536	1	105254918.0	105256298.0	1380.0	DUP
537	1	105255437.0	105255437.0	1394.0	INS
538	1	105256012.0	105256012.0	1383.0	INS
539	1	105428374.0	105428522.0	148.0	DEL
540	1	105667552.0	105668454.0	902.0	DEL
541	1	106218291.0	106221460.0	3169.0	INV
542	1	106219299.0	106221460.0	2161.0	INV
543	1	106219300.0	106220517.0	1217.0	INV
544	1	106220461.0	106221574.0	1113.0	DUP
545	1	106371118.0	106371118.0	340.0	INS
546	1	107220681.0	107224671.0	3990.0	DEL
547	1	107759244.0	107763142.0	3898.0	DEL
548	1	108477441.0	108477441.0	1455.0	INS
549	1	108477462.0	108478893.0	1431.0	DUP
550	1	108478074.0	108478887.0	813.0	DUP
551	1	108478834.0	108478834.0	1458.0	INS
552	1	108731763.0	108739580.0	7817.0	DUP
553	1	109597713.0	109597713.0	41.0	INS
554	1	109808788.0	109817837.0	9049.0	DEL
555	1	110228131.0	110228131.0	1777.0	INS
556	1	110228132.0	110229906.0	1774.0	DUP
557	1	110228647.0	110228647.0	1778.0	INS
558	1	110229416.0	110229416.0	1774.0	INS
559	1	110229905.0	110252580.0	22675.0	DEL
560	1	110902168.0	110902754.0	586.0	INV
561	1	110902169.0	110902755.0	586.0	INV
562	1	111112303.0	111112450.0	147.0	DEL
563	1	111290694.0	111290694.0	44.0	INS
564	1	111290718.0	111290758.0	40.0	DEL
565	1	111316193.0	111316766.0	573.0	DEL
566	1	111472688.0	111477716.0	5028.0	DEL
567	1	111829494.0	111832290.0	2796.0	DEL
568	1	111957293.0	111957906.0	613.0	DEL
569	1	112001231.0	112001231.0	85.0	INS
570	1	112007773.0	112007773.0	713.0	INS
571	1	112087192.0	112087971.0	779.0	DEL
572	1	112836932.0	112836932.0	54.0	INS
573	1	112836967.0	112837014.0	47.0	DEL
574	1	113036678.0	113037944.0	1266.0	DEL
575	1	113036778.0	113037527.0	749.0	DUP
576	1	113037400.0	113038555.0	1155.0	INV
577	1	113037400.0	113039515.0	2115.0	INV
578	1	113610262.0	113616293.0	6031.0	DEL
579	1	113715546.0	113715922.0	376.0	DEL
580	1	114039849.0	114045893.0	6044.0	DEL
581	1	114649246.0	114653674.0	4428.0	DEL
582	1	115319083.0	115321764.0	2681.0	DEL
583	1	117078187.0	117078471.0	284.0	DEL
584	1	118310218.0	118311104.0	886.0	DUP
585	1	118310219.0	118313101.0	2882.0	INV
586	1	118310971.0	118312973.0	2002.0	INV
587	1	118310973.0	118311993.0	1020.0	INV
588	1	118379649.0	118379649.0	273.0	INS
589	1	119553326.0	119553326.0	1084.0	INS
590	1	120012834.0	120013603.0	769.0	DEL
591	1	120916468.0	120922461.0	5993.0	DUP
592	1	121480912.0	121480912.0	2262.0	INS
593	1	121484370.0	121484370.0	57.0	INS
594	1	121485035.0	121485035.0	124.0	INS
595	1	142655255.0	142655430.0	175.0	DEL
596	1	143280466.0	143281749.0	1283.0	INV
597	1	143280481.0	143281759.0	1278.0	INV
598	1	143495728.0	143495871.0	143.0	DEL
599	1	143526202.0	143526202.0	991.0	INS
600	1	143542195.0	143543578.0	1383.0	DEL
601	1	143762460.0	143770624.0	8164.0	DUP
602	1	144340782.0	144340782.0	811.0	INS
603	1	144341113.0	144341113.0	812.0	INS
604	1	144618044.0	144622190.0	4146.0	DUP
605	1	145061696.0	145061696.0	97.0	INS
606	1	145090961.0	145098268.0	7307.0	DUP
607	1	145211288.0	145211288.0	85.0	INS
608	1	145294488.0	145300204.0	5716.0	DEL
609	1	145295074.0	145303069.0	7995.0	DUP
610	1	145300475.0	145302615.0	2140.0	DEL
611	1	145471520.0	145475036.0	3516.0	DUP
612	1	146163753.0	146164616.0	863.0	DUP
613	1	146248121.0	146250252.0	2131.0	DEL
614	1	147422168.0	147422265.0	97.0	DEL
615	1	147422273.0	147422273.0	96.0	INS
616	1	148740398.0	148740398.0	643.0	INS
617	1	149051048.0	149060278.0	9230.0	DUP
618	1	149519530.0	149527643.0	8113.0	DUP
619	1	149525700.0	149528072.0	2372.0	DUP
620	1	149750639.0	149753572.0	2933.0	DUP
621	1	150200105.0	150200105.0	84.0	INS
622	1	150691456.0	150691749.0	293.0	DEL
623	1	151624152.0	151624152.0	43.0	INS
624	1	151624878.0	151624878.0	70.0	INS
625	1	151819559.0	151819917.0	358.0	DEL
626	1	152081834.0	152082257.0	423.0	DEL
627	1	152081834.0	152082707.0	873.0	DEL
628	1	152082338.0	152082788.0	450.0	DEL
629	1	152187980.0	152190798.0	2818.0	DEL
630	1	152323146.0	152324673.0	1527.0	DEL
631	1	152323148.0	152323325.0	177.0	DEL
632	1	152327223.0	152327223.0	52.0	INS
633	1	152327248.0	152327421.0	173.0	DEL
634	1	152327248.0	152327883.0	635.0	DEL
635	1	152327710.0	152327883.0	173.0	DEL
636	1	152327883.0	152327883.0	60.0	INS
637	1	152443884.0	152443884.0	85.0	INS
638	1	152649888.0	152655745.0	5857.0	DUP
639	1	152758874.0	152758874.0	58.0	INS
640	1	152759781.0	152760416.0	635.0	DEL
641	1	152760417.0	152770278.0	9861.0	DUP
642	1	154107229.0	154107229.0	80.0	INS
643	1	154352168.0	154352828.0	660.0	DEL
644	1	154352538.0	154352578.0	40.0	DEL
645	1	154352656.0	154352821.0	165.0	DEL
646	1	154999688.0	154999871.0	183.0	DEL
647	1	155189136.0	155197121.0	7985.0	DUP
648	1	155670528.0	155670576.0	48.0	DEL
649	1	156526671.0	156529010.0	2339.0	DEL
650	1	157173863.0	157175377.0	1514.0	DEL
651	1	157711863.0	157713731.0	1868.0	INV
652	1	157711989.0	157711989.0	56.0	INS
653	1	157713729.0	157713784.0	55.0	DEL
654	1	157886226.0	157892226.0	6000.0	DEL
655	1	158041773.0	158042361.0	588.0	INV
656	1	158041774.0	158042361.0	587.0	INV
657	1	158336530.0	158336530.0	41.0	INS
658	1	158488317.0	158488658.0	341.0	DEL
659	1	158712069.0	158712341.0	272.0	DEL
660	1	158726484.0	158726484.0	1488.0	INS
661	1	158726492.0	158727972.0	1480.0	DUP
662	1	158727353.0	158727353.0	1495.0	INS
663	1	158727515.0	158727515.0	1488.0	INS
664	1	158851444.0	158851992.0	548.0	DEL
665	1	158851450.0	158851878.0	428.0	DEL
666	1	158867410.0	158869977.0	2567.0	DEL
667	1	158961364.0	158966194.0	4830.0	DEL
668	1	159012419.0	159012516.0	97.0	DEL
669	1	159012419.0	159016676.0	4257.0	DEL
670	1	159014134.0	159014156.0	22.0	DEL
671	1	159016579.0	159016676.0	97.0	DEL
672	1	159648756.0	159649659.0	903.0	DEL
673	1	160684145.0	160684190.0	45.0	DEL
674	1	160684145.0	160684388.0	243.0	DEL
675	1	160690555.0	160690644.0	89.0	DEL
676	1	160690577.0	160693449.0	2872.0	DEL
677	1	160934990.0	160935322.0	332.0	DEL
678	1	160954870.0	160955330.0	460.0	DEL
679	1	161005091.0	161005091.0	941.0	INS
680	1	161703017.0	161703197.0	180.0	DEL
681	1	161838520.0	161838520.0	345.0	INS
682	1	162052689.0	162052985.0	296.0	DEL
683	1	162747441.0	162747441.0	198.0	INS
684	1	162838111.0	162841080.0	2969.0	INV
685	1	162839138.0	162841081.0	1943.0	INV
686	1	162840316.0	162841223.0	907.0	DUP
687	1	162865111.0	162865111.0	218.0	INS
688	1	163007410.0	163007474.0	64.0	DEL
689	1	163088770.0	163088770.0	399.0	INS
690	1	163217217.0	163217217.0	85.0	INS
691	1	163314407.0	163314407.0	339.0	INS
692	1	163684746.0	163684786.0	40.0	DEL
693	1	164239522.0	164239522.0	847.0	INS
694	1	164350483.0	164351071.0	588.0	DUP
695	1	164350623.0	164350623.0	604.0	INS
696	1	164350716.0	164350716.0	604.0	INS
697	1	164427556.0	164427556.0	79.0	INS
698	1	164748428.0	164751192.0	2764.0	DEL
699	1	165322544.0	165326691.0	4147.0	DEL
700	1	165861357.0	165861357.0	1634.0	INS
701	1	167177164.0	167177164.0	2886.0	INS
702	1	168364507.0	168364507.0	409.0	INS
703	1	168379636.0	168379636.0	230.0	INS
704	1	169024544.0	169025038.0	494.0	DEL
705	1	169058404.0	169058404.0	977.0	INS
706	1	169975090.0	169975090.0	744.0	INS
707	1	171189921.0	171190456.0	535.0	DEL
708	1	172636800.0	172636876.0	76.0	DUP
709	1	172636800.0	172636800.0	78.0	INS
710	1	172685440.0	172686824.0	1384.0	DEL
711	1	172943427.0	172943427.0	40.0	INS
712	1	174318964.0	174319064.0	100.0	DEL
713	1	174483900.0	174483900.0	924.0	INS
714	1	175200212.0	175202074.0	1862.0	INV
715	1	175200797.0	175201776.0	979.0	INV
716	1	175200799.0	175201778.0	979.0	INV
717	1	175201119.0	175201407.0	288.0	DEL
718	1	175201679.0	175201807.0	128.0	DEL
719	1	175911022.0	175912062.0	1040.0	DUP
720	1	175911023.0	175913973.0	2950.0	INV
721	1	175911921.0	175912860.0	939.0	INV
722	1	175911921.0	175913831.0	1910.0	INV
723	1	176101589.0	176101687.0	98.0	DEL
724	1	176101589.0	176101821.0	232.0	DEL
725	1	176102091.0	176102207.0	116.0	DEL
726	1	176477005.0	176479440.0	2435.0	DEL
727	1	176651252.0	176652261.0	1009.0	DUP
728	1	176651317.0	176651317.0	1012.0	INS
729	1	176651767.0	176651767.0	1013.0	INS
730	1	177388482.0	177388482.0	411.0	INS
731	1	178397576.0	178397576.0	342.0	INS
732	1	179650712.0	179650712.0	599.0	INS
733	1	181131720.0	181133276.0	1556.0	DUP
734	1	181131850.0	181131850.0	1560.0	INS
735	1	181132311.0	181132311.0	1562.0	INS
736	1	181133238.0	181133238.0	1574.0	INS
737	1	181605165.0	181612042.0	6877.0	DUP
738	1	182108839.0	182112145.0	3306.0	INV
739	1	182109979.0	182112140.0	2161.0	INV
740	1	182109980.0	182111172.0	1192.0	INV
741	1	182111096.0	182112292.0	1196.0	DUP
742	1	182289344.0	182289633.0	289.0	DEL
743	1	183576532.0	183579499.0	2967.0	INV
744	1	183577527.0	183578726.0	1199.0	INV
745	1	183577527.0	183579499.0	1972.0	INV
746	1	183578726.0	183579660.0	934.0	DUP
747	1	184937051.0	184937324.0	273.0	DEL
748	1	185373059.0	185373418.0	359.0	DEL
749	1	185504674.0	185504674.0	364.0	INS
750	1	185766848.0	185767115.0	267.0	DEL
751	1	185826795.0	185829963.0	3168.0	INV
752	1	185827959.0	185829961.0	2002.0	INV
753	1	185827960.0	185829182.0	1222.0	INV
754	1	185829102.0	185830126.0	1024.0	DUP
755	1	186839737.0	186839966.0	229.0	DEL
756	1	187441806.0	187441806.0	2002.0	INS
757	1	187464830.0	187466486.0	1656.0	INV
758	1	187464831.0	187466486.0	1655.0	INV
759	1	187464836.0	187466728.0	1892.0	DUP
760	1	187464912.0	187467377.0	2465.0	INV
761	1	187464914.0	187467379.0	2465.0	INV
762	1	187893835.0	187893835.0	85.0	INS
763	1	187939992.0	187939992.0	876.0	INS
764	1	187939994.0	187940868.0	874.0	DUP
765	1	187940485.0	187940485.0	880.0	INS
766	1	187955360.0	187955360.0	356.0	INS
767	1	188174623.0	188174623.0	130.0	INS
768	1	188374125.0	188374567.0	442.0	DUP
769	1	188374336.0	188374336.0	441.0	INS
770	1	188376189.0	188376189.0	772.0	INS
771	1	188376190.0	188376965.0	775.0	DUP
772	1	188376778.0	188376778.0	774.0	INS
773	1	188438186.0	188438186.0	327.0	INS
774	1	188539464.0	188540209.0	745.0	DEL
775	1	188548542.0	188548542.0	85.0	INS
776	1	188832817.0	188832817.0	85.0	INS
777	1	189032873.0	189033184.0	311.0	DEL
778	1	189247008.0	189247008.0	328.0	INS
779	1	189292556.0	189292556.0	304.0	INS
780	1	189430891.0	189431766.0	875.0	DUP
781	1	189431597.0	189432469.0	872.0	INV
782	1	189431598.0	189433594.0	1996.0	INV
783	1	189772004.0	189772522.0	518.0	DEL
784	1	190376760.0	190381506.0	4746.0	DUP
785	1	190381528.0	190381528.0	280.0	INS
786	1	190381546.0	190381546.0	113.0	INS
787	1	190381759.0	190381759.0	23.0	INS
788	1	190597838.0	190598231.0	393.0	DEL
789	1	190638400.0	190646807.0	8407.0	DUP
790	1	191786725.0	191787178.0	453.0	DEL
791	1	191787090.0	191787178.0	88.0	DEL
792	1	191911218.0	191916122.0	4904.0	DUP
793	1	192242217.0	192242217.0	228.0	INS
794	1	192356055.0	192356110.0	55.0	DEL
795	1	192356125.0	192356125.0	52.0	INS
796	1	192610352.0	192610470.0	118.0	DEL
797	1	193235426.0	193235678.0	252.0	DEL
798	1	193515215.0	193515746.0	531.0	INV
799	1	193515217.0	193515747.0	530.0	INV
800	1	193999106.0	194000114.0	1008.0	DEL
801	1	194637502.0	194639437.0	1935.0	INV
802	1	194637503.0	194639437.0	1934.0	INV
803	1	194638692.0	194638889.0	197.0	INV
804	1	194934618.0	194934618.0	1043.0	INS
805	1	195013808.0	195019757.0	5949.0	DEL
806	1	195775772.0	195778717.0	2945.0	INV
807	1	195776778.0	195777965.0	1187.0	INV
808	1	195776778.0	195778714.0	1936.0	INV
809	1	195777878.0	195778892.0	1014.0	DUP
810	1	196547125.0	196547556.0	431.0	DEL
811	1	196656271.0	196661613.0	5342.0	DUP
812	1	196711133.0	196716973.0	5840.0	DEL
813	1	196736086.0	196736147.0	61.0	DEL
814	1	196736086.0	196745404.0	9318.0	DEL
815	1	196744619.0	196744619.0	24.0	INS
816	1	196745343.0	196745404.0	61.0	DEL
817	1	197756794.0	197757996.0	1202.0	INV
818	1	197756795.0	197757998.0	1203.0	INV
819	1	197894039.0	197894301.0	262.0	DEL
820	1	198118729.0	198118729.0	3908.0	INS
821	1	198293058.0	198293058.0	41.0	INS
822	1	198773790.0	198775397.0	1607.0	DEL
823	1	199436586.0	199437079.0	493.0	DUP
824	1	199436932.0	199436932.0	497.0	INS
825	1	199438744.0	199440194.0	1450.0	DEL
826	1	199564177.0	199566652.0	2475.0	DUP
827	1	200083841.0	200086945.0	3104.0	INV
828	1	200084960.0	200086236.0	1276.0	INV
829	1	200255619.0	200259609.0	3990.0	DUP
830	1	200879948.0	200880414.0	466.0	DEL
831	1	201178938.0	201179024.0	86.0	DEL
832	1	201178939.0	201180104.0	1165.0	DEL
833	1	201225548.0	201225695.0	147.0	DEL
834	1	201226992.0	201227214.0	222.0	DEL
835	1	201227000.0	201227531.0	531.0	DEL
836	1	201227428.0	201227664.0	236.0	DEL
837	1	202001137.0	202001809.0	672.0	DEL
838	1	202083586.0	202084422.0	836.0	DUP
839	1	202084235.0	202085082.0	847.0	INV
840	1	202084236.0	202086172.0	1936.0	INV
841	1	202173935.0	202174113.0	178.0	DEL
842	1	202173935.0	202174468.0	533.0	DEL
843	1	202174268.0	202174593.0	325.0	DEL
844	1	202360576.0	202361386.0	810.0	DEL
845	1	203064095.0	203065204.0	1109.0	DUP
846	1	203064443.0	203064443.0	1119.0	INS
847	1	203065166.0	203065166.0	1114.0	INS
848	1	203684939.0	203686032.0	1093.0	DUP
849	1	203684982.0	203684982.0	1105.0	INS
850	1	203685207.0	203685207.0	1168.0	INS
851	1	203685848.0	203685848.0	1107.0	INS
852	1	204440011.0	204440194.0	183.0	DEL
853	1	204440011.0	204440619.0	608.0	DEL
854	1	204440022.0	204441134.0	1112.0	DEL
855	1	205853579.0	205853713.0	134.0	DEL
856	1	206223556.0	206229902.0	6346.0	DUP
857	1	206280912.0	206280912.0	1624.0	INS
858	1	206285682.0	206285682.0	303.0	INS
859	1	206856628.0	206859764.0	3136.0	DUP
860	1	207119656.0	207119656.0	85.0	INS
861	1	207272268.0	207272268.0	49.0	INS
862	1	207292384.0	207293038.0	654.0	DEL
863	1	207542002.0	207543902.0	1900.0	DUP
864	1	207542242.0	207545578.0	3336.0	DUP
865	1	207542581.0	207542581.0	1923.0	INS
866	1	207543234.0	207543234.0	1908.0	INS
867	1	207821693.0	207827625.0	5932.0	DUP
868	1	208762783.0	208762783.0	257.0	INS
869	1	209621800.0	209628409.0	6609.0	DEL
870	1	209822562.0	209825612.0	3050.0	INV
871	1	209823576.0	209824980.0	1404.0	INV
872	1	209823581.0	209825618.0	2037.0	INV
873	1	209824790.0	209825804.0	1014.0	DUP
874	1	209935342.0	209935842.0	500.0	DEL
875	1	209944981.0	209945026.0	45.0	DEL
876	1	209944984.0	209945323.0	339.0	DEL
877	1	210078067.0	210085960.0	7893.0	DEL
878	1	210295125.0	210295815.0	690.0	DEL
879	1	210381256.0	210386584.0	5328.0	DEL
880	1	210593994.0	210595615.0	1621.0	DEL
881	1	211152696.0	211155614.0	2918.0	DUP
882	1	211965638.0	211965638.0	134.0	INS
883	1	212363441.0	212363818.0	377.0	DEL
884	1	212470407.0	212473404.0	2997.0	DEL
885	1	212641654.0	212641654.0	1182.0	INS
886	1	212641683.0	212641683.0	328.0	INS
887	1	213027172.0	213029144.0	1972.0	DEL
888	1	213027173.0	213027337.0	164.0	DEL
889	1	213440137.0	213441624.0	1487.0	DEL
890	1	215400903.0	215400903.0	84.0	INS
891	1	217085526.0	217085706.0	180.0	DEL
892	1	217397789.0	217397789.0	45.0	INS
893	1	217397801.0	217397845.0	44.0	DEL
894	1	218182380.0	218188872.0	6492.0	DEL
895	1	218418530.0	218421568.0	3038.0	DEL
896	1	218785908.0	218786219.0	311.0	DEL
897	1	219929076.0	219931951.0	2875.0	INV
898	1	219930170.0	219931268.0	1098.0	INV
899	1	219930170.0	219931952.0	1782.0	INV
900	1	219931266.0	219932156.0	890.0	DUP
901	1	220114516.0	220115150.0	634.0	DEL
902	1	220114591.0	220115129.0	538.0	DEL
903	1	220200238.0	220200238.0	141.0	INS
904	1	220221535.0	220224445.0	2910.0	DEL
905	1	220502930.0	220503571.0	641.0	DEL
906	1	220840381.0	220841248.0	867.0	DEL
907	1	220841149.0	220841238.0	89.0	DEL
908	1	221898920.0	221898920.0	86.0	INS
909	1	222143747.0	222143747.0	43.0	INS
910	1	222143809.0	222143909.0	100.0	DEL
911	1	222143868.0	222143868.0	102.0	INS
912	1	222144976.0	222146418.0	1442.0	INV
913	1	222147502.0	222147604.0	102.0	DEL
914	1	222147573.0	222147573.0	100.0	INS
915	1	222147665.0	222147710.0	45.0	DEL
916	1	222296115.0	222296115.0	265.0	INS
917	1	222373943.0	222378659.0	4716.0	DUP
918	1	223204567.0	223205006.0	439.0	DEL
919	1	223823849.0	223823941.0	92.0	DEL
920	1	223823978.0	223824159.0	181.0	DEL
921	1	223824077.0	223825168.0	1091.0	DEL
922	1	223824272.0	223824496.0	224.0	DEL
923	1	223824451.0	223824511.0	60.0	DEL
924	1	223824613.0	223825154.0	541.0	DEL
925	1	224201233.0	224203736.0	2503.0	DEL
926	1	224263205.0	224264965.0	1760.0	DUP
927	1	224263233.0	224263233.0	1769.0	INS
928	1	224264958.0	224264958.0	1765.0	INS
929	1	224566221.0	224566221.0	49.0	INS
930	1	225256496.0	225256781.0	285.0	DEL
931	1	225266298.0	225266747.0	449.0	DEL
932	1	225762240.0	225762544.0	304.0	DEL
933	1	226006739.0	226006948.0	209.0	DEL
934	1	226543826.0	226544259.0	433.0	DEL
935	1	227502417.0	227502417.0	213.0	INS
936	1	227681540.0	227683469.0	1929.0	INV
937	1	227681541.0	227683470.0	1929.0	INV
938	1	227759459.0	227759864.0	405.0	DEL
939	1	228024107.0	228024380.0	273.0	DEL
940	1	228032835.0	228032900.0	65.0	DEL
941	1	228246801.0	228246801.0	854.0	INS
942	1	228246802.0	228247654.0	852.0	DUP
943	1	228247358.0	228247358.0	854.0	INS
944	1	228255493.0	228261199.0	5706.0	DUP
945	1	228255496.0	228261201.0	5705.0	DUP
946	1	228259266.0	228259306.0	40.0	DEL
947	1	228344738.0	228347464.0	2726.0	DUP
948	1	228572173.0	228572478.0	305.0	DEL
949	1	228819872.0	228820226.0	354.0	DEL
950	1	228959895.0	228959895.0	85.0	INS
951	1	228959898.0	228959898.0	428.0	INS
952	1	229433449.0	229433449.0	672.0	INS
953	1	229433459.0	229434122.0	663.0	DUP
954	1	229433945.0	229433945.0	674.0	INS
955	1	229693791.0	229694721.0	930.0	DEL
956	1	231146523.0	231146523.0	882.0	INS
957	1	231337650.0	231337650.0	576.0	INS
958	1	231897885.0	231898027.0	142.0	DEL
959	1	232349998.0	232349998.0	386.0	INS
960	1	232458603.0	232460181.0	1578.0	DEL
961	1	232504746.0	232505022.0	276.0	DUP
962	1	232504899.0	232504899.0	278.0	INS
963	1	232836559.0	232836811.0	252.0	DEL
964	1	232852298.0	232852884.0	586.0	DEL
965	1	232891502.0	232897977.0	6475.0	DEL
966	1	233519111.0	233519111.0	330.0	INS
967	1	234539171.0	234539171.0	44.0	INS
968	1	234539186.0	234539227.0	41.0	DEL
969	1	235314877.0	235315929.0	1052.0	DUP
970	1	235315722.0	235316876.0	1154.0	INV
971	1	235315722.0	235317740.0	2018.0	INV
972	1	235457616.0	235457879.0	263.0	DEL
973	1	235536194.0	235538341.0	2147.0	DEL
974	1	235603358.0	235609617.0	6259.0	DEL
975	1	235603359.0	235603411.0	52.0	DEL
976	1	235603578.0	235609786.0	6208.0	DEL
977	1	236259843.0	236259843.0	536.0	INS
978	1	236259845.0	236259845.0	984.0	INS
979	1	236260208.0	236260208.0	536.0	INS
980	1	236282656.0	236291030.0	8374.0	DEL
981	1	236304751.0	236306778.0	2027.0	DUP
982	1	236304836.0	236304836.0	2031.0	INS
983	1	236306486.0	236306486.0	2054.0	INS
984	1	236549091.0	236551334.0	2243.0	DEL
985	1	236875717.0	236879505.0	3788.0	DEL
986	1	236877275.0	236877340.0	65.0	DEL
987	1	236877384.0	236877517.0	133.0	DEL
988	1	236877896.0	236877962.0	66.0	DEL
989	1	236918889.0	236920589.0	1700.0	DUP
990	1	236919008.0	236919008.0	295.0	INS
991	1	236919107.0	236919107.0	541.0	INS
992	1	236919238.0	236919238.0	1432.0	INS
993	1	236919348.0	236919348.0	806.0	INS
994	1	236919349.0	236919349.0	99.0	INS
995	1	236919515.0	236919515.0	251.0	INS
996	1	236919517.0	236920589.0	1072.0	DUP
997	1	236919564.0	236919612.0	48.0	DEL
998	1	236919629.0	236919629.0	49.0	INS
999	1	236919729.0	236919729.0	95.0	INS
1000	1	236919979.0	236919979.0	43.0	INS
1001	1	236920091.0	236920139.0	48.0	DEL
1002	1	236920167.0	236920167.0	645.0	INS
1003	1	236920232.0	236920232.0	48.0	INS
1004	1	236920414.0	236920414.0	193.0	INS
1005	1	237123767.0	237132720.0	8953.0	DUP
1006	1	237795194.0	237795194.0	780.0	INS
1007	1	237963563.0	237966177.0	2614.0	DUP
1008	1	237967596.0	237967596.0	327.0	INS
1009	1	238657844.0	238658284.0	440.0	DEL
1010	1	238852440.0	238853268.0	828.0	DEL
1011	1	239779533.0	239779533.0	1038.0	INS
1012	1	240115960.0	240116870.0	910.0	INV
1013	1	240115961.0	240116871.0	910.0	INV
1014	1	240116113.0	240116340.0	227.0	INV
1015	1	240116114.0	240116341.0	227.0	INV
1016	1	240171208.0	240174292.0	3084.0	DUP
1017	1	240176335.0	240176850.0	515.0	DUP
1018	1	240176478.0	240176478.0	518.0	INS
1019	1	240641140.0	240641569.0	429.0	DEL
1020	1	241425962.0	241426215.0	253.0	DEL
1021	1	242859877.0	242860556.0	679.0	DEL
1022	1	243119937.0	243119998.0	61.0	DEL
1023	1	243264931.0	243265334.0	403.0	DEL
1024	1	243636777.0	243637464.0	687.0	DEL
1025	1	244650202.0	244650262.0	60.0	DEL
1026	1	245100371.0	245100442.0	71.0	DEL
1027	1	245100466.0	245100466.0	74.0	INS
1028	1	245574609.0	245575273.0	664.0	DUP
1029	1	245574728.0	245574728.0	667.0	INS
1030	1	245575204.0	245575204.0	670.0	INS
1031	1	245606211.0	245606267.0	56.0	DEL
1032	1	245763205.0	245763205.0	1000.0	INS
1033	1	245777938.0	245778559.0	621.0	DEL
1034	1	245961272.0	245961272.0	959.0	INS
1035	1	246035369.0	246035947.0	578.0	DEL
1036	1	246137751.0	246140382.0	2631.0	DEL
1037	1	246139640.0	246139640.0	49.0	INS
1038	1	246139672.0	246139721.0	49.0	DEL
1039	1	246155132.0	246155554.0	422.0	DEL
1040	1	246155196.0	246155940.0	744.0	DEL
1041	1	246155893.0	246156200.0	307.0	DEL
1042	1	246156706.0	246157095.0	389.0	DEL
1043	1	246235333.0	246235386.0	53.0	DEL
1044	1	246396187.0	246396234.0	47.0	DEL
1045	1	246415416.0	246415416.0	61.0	INS
1046	1	246552020.0	246552077.0	57.0	DEL
1047	1	246552899.0	246553194.0	295.0	DEL
1048	1	246553088.0	246553194.0	106.0	DEL
1049	1	246558759.0	246559257.0	498.0	DEL
1050	1	246625332.0	246625759.0	427.0	DEL
1051	1	246684662.0	246684916.0	254.0	DEL
1052	1	246684857.0	246684914.0	57.0	DEL
1053	1	246927636.0	246929070.0	1434.0	DEL
1054	1	246928217.0	246928436.0	219.0	DEL
1055	1	246946332.0	246946332.0	160.0	INS
1056	1	246946414.0	246946414.0	54.0	INS
1057	1	246946429.0	246946429.0	601.0	INS
1058	1	246946447.0	246946447.0	601.0	INS
1059	1	246946464.0	246946464.0	110.0	INS
1060	1	246946640.0	246946640.0	276.0	INS
1061	1	246946749.0	246946749.0	112.0	INS
1062	1	246969897.0	246969985.0	88.0	DEL
1063	1	246989155.0	246989293.0	138.0	DEL
1064	1	247280799.0	247280843.0	44.0	DEL
1065	1	247281801.0	247281893.0	92.0	DEL
1066	1	247291105.0	247291417.0	312.0	INV
1067	1	247291107.0	247291417.0	310.0	INV
1068	1	247291971.0	247293274.0	1303.0	DUP
1069	1	247292188.0	247292188.0	1311.0	INS
1070	1	247292220.0	247292430.0	210.0	DEL
1071	1	247292299.0	247292299.0	367.0	INS
1072	1	247292461.0	247292461.0	632.0	INS
1073	1	247292493.0	247292493.0	58.0	INS
1074	1	247292601.0	247292601.0	254.0	INS
1075	1	247292626.0	247292626.0	1319.0	INS
1076	1	247292700.0	247292700.0	126.0	INS
1077	1	247292743.0	247292743.0	65.0	INS
1078	1	247293011.0	247293275.0	264.0	DUP
1079	1	247293019.0	247293019.0	199.0	INS
1080	1	247293049.0	247293049.0	323.0	INS
1081	1	247293055.0	247293055.0	641.0	INS
1082	1	247293147.0	247293147.0	196.0	INS
1083	1	247293171.0	247293171.0	63.0	INS
1084	1	247333628.0	247333940.0	312.0	INV
1085	1	247333629.0	247333941.0	312.0	INV
1086	1	247526391.0	247526391.0	220.0	INS
1087	1	247812534.0	247812584.0	50.0	DEL
1088	1	247850469.0	247856494.0	6025.0	DEL
1089	1	247952328.0	247952328.0	45.0	INS
1090	1	248207827.0	248208123.0	296.0	DEL
1091	1	248546379.0	248547452.0	1073.0	DEL
1092	1	248546386.0	248546738.0	352.0	DEL
1093	1	248546387.0	248546592.0	205.0	DEL
1094	1	248546388.0	248546495.0	107.0	DEL
1095	1	248546396.0	248546396.0	40.0	INS
1096	1	248546668.0	248546736.0	68.0	DEL
1097	1	248565918.0	248565918.0	1981.0	INS
1098	1	248571322.0	248572429.0	1107.0	DUP
1099	1	248571378.0	248571378.0	56.0	INS
1100	1	248571397.0	248571397.0	105.0	INS
1101	1	248571420.0	248571420.0	1184.0	INS
1102	1	248571434.0	248571434.0	534.0	INS
1103	1	248571472.0	248571472.0	163.0	INS
1104	1	248571564.0	248571564.0	56.0	INS
1105	1	248571605.0	248571605.0	574.0	INS
1106	1	248571636.0	248571636.0	1024.0	INS
1107	1	248571686.0	248571686.0	52.0	INS
1108	1	248571695.0	248571695.0	113.0	INS
1109	1	248571725.0	248571725.0	109.0	INS
1110	1	248571767.0	248571925.0	158.0	DEL
1111	1	248571800.0	248571800.0	55.0	INS
1112	1	248571808.0	248571808.0	624.0	INS
1113	1	248571877.0	248571877.0	108.0	INS
1114	1	248571884.0	248571884.0	40.0	INS
1115	1	248571933.0	248571933.0	435.0	INS
1116	1	248572094.0	248572094.0	53.0	INS
1117	1	248572096.0	248572096.0	114.0	INS
1118	1	248572108.0	248572108.0	1163.0	INS
1119	1	248572125.0	248572125.0	113.0	INS
1120	1	248572130.0	248572130.0	212.0	INS
1121	1	248572223.0	248572223.0	377.0	INS
1122	1	248572255.0	248572255.0	110.0	INS
1123	1	248633778.0	248636526.0	2748.0	DUP
1124	1	248635454.0	248635454.0	2758.0	INS
1125	1	248666882.0	248667436.0	554.0	INV
1126	1	248666882.0	248667458.0	576.0	INV
1127	1	248667131.0	248667131.0	3513.0	INS
1128	1	248667666.0	248707783.0	40117.0	DEL
1129	1	248668660.0	248670336.0	1676.0	INV
1130	1	248682565.0	248682565.0	474.0	INS
1131	1	248682566.0	248691626.0	9060.0	INV
1132	1	248691625.0	248692097.0	472.0	DEL
1133	1	248706999.0	248707781.0	782.0	INV
1134	1	248707001.0	248707781.0	780.0	INV
1135	1	248758804.0	248760865.0	2061.0	DUP
1136	1	248758865.0	248758865.0	2075.0	INS
1137	1	248759351.0	248759351.0	2063.0	INS
1138	1	248760208.0	248760208.0	2084.0	INS
1139	1	248849859.0	248850136.0	277.0	DEL
1140	1	249097761.0	249097801.0	40.0	DEL
1141	1	249144920.0	249150546.0	5626.0	DEL
1142	1	249232429.0	249232519.0	90.0	DEL
1143	1	249240019.0	249240019.0	135.0	INS
1144	1	249240052.0	249240052.0	68.0	INS
1145	1	249240186.0	249240298.0	112.0	DEL
1146	1	249240282.0	249240333.0	51.0	DEL
1147	1	249240545.0	249240545.0	46.0	INS
1148	10	368905.0	368954.0	49.0	DEL
1149	10	393141.0	393141.0	42.0	INS
1150	10	440493.0	440710.0	217.0	DEL
1151	10	502062.0	502175.0	113.0	DEL
1152	10	535562.0	535612.0	50.0	DEL
1153	10	535801.0	535801.0	52.0	INS
1154	10	563740.0	563740.0	342.0	INS
1155	10	564973.0	564973.0	1095.0	INS
1156	10	564978.0	566064.0	1086.0	DUP
1157	10	565711.0	565711.0	1091.0	INS
1158	10	586807.0	587200.0	393.0	DEL
1159	10	601664.0	601664.0	830.0	INS
1160	10	654527.0	654527.0	40.0	INS
1161	10	682694.0	683534.0	840.0	DEL
1162	10	724964.0	725103.0	139.0	DEL
1163	10	725033.0	725664.0	631.0	DEL
1164	10	725360.0	725668.0	308.0	DEL
1165	10	725593.0	725668.0	75.0	DEL
1166	10	763776.0	764100.0	324.0	DEL
1167	10	763970.0	764025.0	55.0	DEL
1168	10	764048.0	764187.0	139.0	DEL
1169	10	769050.0	770018.0	968.0	DUP
1170	10	769134.0	769447.0	313.0	DEL
1171	10	769213.0	769213.0	641.0	INS
1172	10	769264.0	769264.0	367.0	INS
1173	10	769393.0	769470.0	77.0	DEL
1174	10	769561.0	769561.0	976.0	INS
1175	10	769569.0	769569.0	81.0	INS
1176	10	769997.0	769997.0	975.0	INS
1177	10	770006.0	770006.0	114.0	INS
1178	10	770057.0	770057.0	315.0	INS
1179	10	824108.0	824609.0	501.0	DEL
1180	10	836094.0	836446.0	352.0	DEL
1181	10	997719.0	999626.0	1907.0	DUP
1182	10	998344.0	998344.0	1942.0	INS
1183	10	998429.0	998429.0	312.0	INS
1184	10	998610.0	998610.0	50.0	INS
1185	10	998700.0	998700.0	108.0	INS
1186	10	998715.0	998715.0	317.0	INS
1187	10	998890.0	998890.0	51.0	INS
1188	10	998994.0	998994.0	108.0	INS
1189	10	999013.0	999013.0	345.0	INS
1190	10	999026.0	999026.0	319.0	INS
1191	10	999034.0	999034.0	801.0	INS
1192	10	999072.0	999124.0	52.0	DEL
1193	10	999212.0	999212.0	1548.0	INS
1194	10	999224.0	999224.0	52.0	INS
1195	10	999365.0	999365.0	319.0	INS
1196	10	999447.0	999447.0	369.0	INS
1197	10	1000808.0	1000938.0	130.0	DEL
1198	10	1000915.0	1001358.0	443.0	DEL
1199	10	1001254.0	1001356.0	102.0	DEL
1200	10	1072440.0	1075648.0	3208.0	DEL
1201	10	1075648.0	1075648.0	50.0	INS
1202	10	1092580.0	1093979.0	1399.0	DEL
1203	10	1145661.0	1146114.0	453.0	DEL
1204	10	1234930.0	1236331.0	1401.0	DEL
1205	10	1282045.0	1282140.0	95.0	DEL
1206	10	1369579.0	1369579.0	68.0	INS
1207	10	1369598.0	1369671.0	73.0	DEL
1208	10	1415930.0	1416247.0	317.0	DEL
1209	10	1451774.0	1452387.0	613.0	DEL
1210	10	1481711.0	1481850.0	139.0	DEL
1211	10	1506750.0	1506880.0	130.0	DEL
1212	10	1531298.0	1531695.0	397.0	DEL
1213	10	1537531.0	1538085.0	554.0	DEL
1214	10	1602211.0	1603010.0	799.0	DEL
1215	10	1634604.0	1634857.0	253.0	DEL
1216	10	1658670.0	1658670.0	70.0	INS
1217	10	1658670.0	1658670.0	1281.0	INS
1218	10	1658894.0	1660026.0	1132.0	DUP
1219	10	1659202.0	1659202.0	480.0	INS
1220	10	1659279.0	1659279.0	814.0	INS
1221	10	1659776.0	1659776.0	1277.0	INS
1222	10	1668100.0	1668606.0	506.0	DUP
1223	10	1668213.0	1668213.0	130.0	INS
1224	10	1668351.0	1668351.0	507.0	INS
1225	10	1668363.0	1668363.0	191.0	INS
1226	10	1668408.0	1668408.0	61.0	INS
1227	10	1668583.0	1668583.0	265.0	INS
1228	10	1668647.0	1668647.0	226.0	INS
1229	10	1815636.0	1815795.0	159.0	DEL
1230	10	1842491.0	1842710.0	219.0	DEL
1231	10	1842660.0	1842738.0	78.0	DEL
1232	10	2379490.0	2379790.0	300.0	DEL
1233	10	2388031.0	2388031.0	358.0	INS
1234	10	2519454.0	2520032.0	578.0	DEL
1235	10	2564605.0	2564660.0	55.0	DEL
1236	10	3103156.0	3103456.0	300.0	DEL
1237	10	3103238.0	3103376.0	138.0	DEL
1238	10	3103405.0	3103450.0	45.0	DEL
1239	10	3108962.0	3112530.0	3568.0	DUP
1240	10	3155539.0	3155697.0	158.0	DEL
1241	10	3157288.0	3157829.0	541.0	DEL
1242	10	3384116.0	3384116.0	366.0	INS
1243	10	3504278.0	3504719.0	441.0	DEL
1244	10	3504280.0	3504398.0	118.0	DEL
1245	10	3568985.0	3568985.0	343.0	INS
1246	10	3612081.0	3612261.0	180.0	DEL
1247	10	4708493.0	4710515.0	2022.0	DEL
1248	10	4951370.0	4954359.0	2989.0	INV
1249	10	4952411.0	4953378.0	967.0	INV
1250	10	5201522.0	5201522.0	1084.0	INS
1251	10	5287300.0	5293345.0	6045.0	DEL
1252	10	5522739.0	5523261.0	522.0	DEL
1253	10	5643654.0	5644451.0	797.0	DEL
1254	10	5729150.0	5729150.0	2418.0	INS
1255	10	6248774.0	6248774.0	116.0	INS
1256	10	6248780.0	6248897.0	117.0	DEL
1257	10	6411592.0	6417546.0	5954.0	DEL
1258	10	6455450.0	6455450.0	51.0	INS
1259	10	6455527.0	6455575.0	48.0	DEL
1260	10	6875656.0	6880928.0	5272.0	DEL
1261	10	6876969.0	6877012.0	43.0	DEL
1262	10	6877010.0	6877081.0	71.0	DEL
1263	10	6877010.0	6877134.0	124.0	DEL
1264	10	6877431.0	6877588.0	157.0	DEL
1265	10	6877518.0	6877588.0	70.0	DEL
1266	10	7190112.0	7190112.0	41.0	INS
1267	10	7666528.0	7667474.0	946.0	DEL
1268	10	7671220.0	7671325.0	105.0	DEL
1269	10	7760908.0	7763215.0	2307.0	DEL
1270	10	7778821.0	7780461.0	1640.0	DEL
1271	10	7995873.0	7996286.0	413.0	DEL
1272	10	7995877.0	7995946.0	69.0	DEL
1273	10	8550443.0	8560176.0	9733.0	DEL
1274	10	8781958.0	8782299.0	341.0	DEL
1275	10	9374345.0	9374388.0	43.0	DEL
1276	10	9449600.0	9449898.0	298.0	DEL
1277	10	9510963.0	9510963.0	331.0	INS
1278	10	9904372.0	9904372.0	330.0	INS
1279	10	10809751.0	10809989.0	238.0	DEL
1280	10	11110201.0	11111818.0	1617.0	DUP
1281	10	11110209.0	11110209.0	1628.0	INS
1282	10	11110921.0	11110921.0	1623.0	INS
1283	10	11411443.0	11411480.0	37.0	DEL
1284	10	11479769.0	11482048.0	2279.0	DEL
1285	10	11556030.0	11556427.0	397.0	DEL
1286	10	12289120.0	12289469.0	349.0	DEL
1287	10	12560482.0	12562958.0	2476.0	DEL
1288	10	12600553.0	12602554.0	2001.0	DEL
1289	10	12816737.0	12818061.0	1324.0	DEL
1290	10	12816802.0	12817394.0	592.0	DEL
1291	10	12816815.0	12817099.0	284.0	DEL
1292	10	12816871.0	12816992.0	121.0	DEL
1293	10	12817265.0	12817396.0	131.0	DEL
1294	10	12817467.0	12817927.0	460.0	DEL
1295	10	12817627.0	12817692.0	65.0	DEL
1296	10	12817642.0	12817937.0	295.0	DEL
1297	10	12817694.0	12818004.0	310.0	DEL
1298	10	12817976.0	12818057.0	81.0	DEL
1299	10	13104087.0	13106237.0	2150.0	INV
1300	10	13104088.0	13106237.0	2149.0	INV
1301	10	13258008.0	13258318.0	310.0	DEL
1302	10	13259237.0	13260793.0	1556.0	DEL
1303	10	13353965.0	13354402.0	437.0	DEL
1304	10	13354285.0	13354402.0	117.0	DEL
1305	10	14610305.0	14610728.0	423.0	DUP
1306	10	15271477.0	15272140.0	663.0	DEL
1307	10	17774950.0	17778207.0	3257.0	DUP
1308	10	18503100.0	18503581.0	481.0	DEL
1309	10	18842067.0	18853990.0	11923.0	INV
1310	10	18842570.0	18842570.0	111.0	INS
1311	10	18842941.0	18842941.0	297.0	INS
1312	10	18843004.0	18843004.0	58.0	INS
1313	10	18844457.0	18853981.0	9524.0	DEL
1314	10	18849583.0	18849583.0	93.0	INS
1315	10	18849852.0	18849901.0	49.0	DEL
1316	10	18850031.0	18850187.0	156.0	DEL
1317	10	18850394.0	18850484.0	90.0	DEL
1318	10	18850600.0	18850661.0	61.0	DEL
1319	10	18851344.0	18851344.0	71.0	INS
1320	10	18851385.0	18851385.0	48.0	INS
1321	10	18851441.0	18851441.0	62.0	INS
1322	10	18851598.0	18851598.0	45.0	INS
1323	10	18851770.0	18851896.0	126.0	DEL
1324	10	18851901.0	18851901.0	98.0	INS
1325	10	18854434.0	18854456.0	22.0	DEL
1326	10	18854571.0	18854668.0	97.0	DEL
1327	10	18854662.0	18854662.0	133.0	INS
1328	10	18854717.0	18854717.0	90.0	INS
1329	10	18855178.0	18855178.0	70.0	INS
1330	10	18855229.0	18855294.0	65.0	DEL
1331	10	18855852.0	18855852.0	76.0	INS
1332	10	18855984.0	18855984.0	62.0	INS
1333	10	18856218.0	18856218.0	123.0	INS
1334	10	18856613.0	18856695.0	82.0	DEL
1335	10	19101815.0	19101864.0	49.0	DEL
1336	10	19101879.0	19101879.0	58.0	INS
1337	10	19460500.0	19460500.0	43.0	INS
1338	10	19585707.0	19587274.0	1567.0	DEL
1339	10	19786270.0	19786270.0	328.0	INS
1340	10	20058257.0	20058599.0	342.0	DEL
1341	10	20391874.0	20397872.0	5998.0	DEL
1342	10	20667260.0	20667551.0	291.0	DEL
1343	10	21475599.0	21478400.0	2801.0	INV
1344	10	21476513.0	21477526.0	1013.0	INV
1345	10	22199444.0	22199444.0	84.0	INS
1346	10	22609515.0	22616755.0	7240.0	DUP
1347	10	23037963.0	23037963.0	364.0	INS
1348	10	23299302.0	23299725.0	423.0	DEL
1349	10	23299742.0	23299793.0	51.0	DEL
1350	10	23635511.0	23635667.0	156.0	DEL
1351	10	23869063.0	23869063.0	303.0	INS
1352	10	24160539.0	24166328.0	5789.0	DUP
1353	10	24376850.0	24378498.0	1648.0	DEL
1354	10	25098104.0	25098407.0	303.0	DEL
1355	10	25487886.0	25487886.0	356.0	INS
1356	10	25956946.0	25956946.0	843.0	INS
1357	10	26013380.0	26013535.0	155.0	DEL
1358	10	26266863.0	26268296.0	1433.0	DEL
1359	10	26324323.0	26327204.0	2881.0	INV
1360	10	26325266.0	26326174.0	908.0	INV
1361	10	26350472.0	26352064.0	1592.0	DEL
1362	10	26767091.0	26768744.0	1653.0	DEL
1363	10	26931295.0	26932541.0	1246.0	DEL
1364	10	27222797.0	27223224.0	427.0	DEL
1365	10	27224672.0	27229302.0	4630.0	DUP
1366	10	27638293.0	27642101.0	3808.0	DEL
1367	10	28304698.0	28304698.0	361.0	INS
1368	10	28432506.0	28432804.0	298.0	DEL
1369	10	28792570.0	28792870.0	300.0	INV
1370	10	28792588.0	28792869.0	281.0	INV
1371	10	28946502.0	28946834.0	332.0	DEL
1372	10	29077169.0	29077169.0	84.0	INS
1373	10	29105262.0	29105262.0	336.0	INS
1374	10	29421864.0	29422051.0	187.0	INV
1375	10	29795659.0	29795701.0	42.0	DEL
1376	10	29795737.0	29795737.0	47.0	INS
1377	10	29883203.0	29883325.0	122.0	DEL
1378	10	30452647.0	30452805.0	158.0	DEL
1379	10	30771521.0	30771521.0	85.0	INS
1380	10	30966074.0	30966741.0	667.0	DEL
1381	10	31162850.0	31163273.0	423.0	DEL
1382	10	31246578.0	31251726.0	5148.0	DUP
1383	10	31443367.0	31444879.0	1512.0	DEL
1384	10	31443537.0	31443537.0	1193.0	INS
1385	10	31443539.0	31444726.0	1187.0	DUP
1386	10	31444486.0	31444486.0	1190.0	INS
1387	10	32194745.0	32194745.0	1662.0	INS
1388	10	32257893.0	32260612.0	2719.0	DEL
1389	10	32281191.0	32281191.0	164.0	INS
1390	10	32648542.0	32649192.0	650.0	DUP
1391	10	32648543.0	32648543.0	666.0	INS
1392	10	32648794.0	32648794.0	227.0	INS
1393	10	32648830.0	32648830.0	430.0	INS
1394	10	32648947.0	32648947.0	656.0	INS
1395	10	33153993.0	33156998.0	3005.0	INV
1396	10	33155090.0	33155935.0	845.0	INV
1397	10	33378191.0	33379165.0	974.0	DEL
1398	10	34571007.0	34571007.0	331.0	INS
1399	10	34612191.0	34612191.0	126.0	INS
1400	10	34894468.0	34894526.0	58.0	DEL
1401	10	36219661.0	36221064.0	1403.0	DEL
1402	10	36467038.0	36467038.0	1036.0	INS
1403	10	37393452.0	37393452.0	25.0	INS
1404	10	37393461.0	37393498.0	37.0	DEL
1405	10	37400617.0	37400648.0	31.0	DUP
1406	10	37400630.0	37400655.0	25.0	DEL
1407	10	37400644.0	37400644.0	35.0	INS
1408	10	37435294.0	37435962.0	668.0	DEL
1409	10	38738852.0	38739065.0	213.0	DEL
1410	10	42379931.0	42379931.0	120.0	INS
1411	10	42396813.0	42396954.0	141.0	INV
1412	10	42663067.0	42663147.0	80.0	DEL
1413	10	43274254.0	43274506.0	252.0	DEL
1414	10	43676897.0	43676897.0	472.0	INS
1415	10	43900508.0	43900508.0	84.0	INS
1416	10	43900508.0	43900597.0	89.0	DUP
1417	10	44204533.0	44204725.0	192.0	DEL
1418	10	44675117.0	44675453.0	336.0	DEL
1419	10	45336706.0	45337346.0	640.0	DEL
1420	10	47057753.0	47063273.0	5520.0	INV
1421	10	47057754.0	47063273.0	5519.0	INV
1422	10	47642756.0	47642808.0	52.0	DEL
1423	10	47666676.0	47666716.0	40.0	DEL
1424	10	47666691.0	47666833.0	142.0	DEL
1425	10	48321288.0	48323654.0	2366.0	DUP
1426	10	48321573.0	48321573.0	2376.0	INS
1427	10	48321987.0	48321987.0	2364.0	INS
1428	10	48322644.0	48322644.0	2391.0	INS
1429	10	48323037.0	48323037.0	2374.0	INS
1430	10	48419927.0	48419927.0	303.0	INS
1431	10	48465047.0	48465047.0	69.0	INS
1432	10	48601967.0	48603765.0	1798.0	DUP
1433	10	48602490.0	48602490.0	1810.0	INS
1434	10	49636506.0	49643225.0	6719.0	DEL
1435	10	49723036.0	49723299.0	263.0	DEL
1436	10	51488311.0	51489112.0	801.0	DEL
1437	10	52082949.0	52083252.0	303.0	DEL
1438	10	52238751.0	52238751.0	353.0	INS
1439	10	52434568.0	52434930.0	362.0	DEL
1440	10	52716790.0	52716849.0	59.0	DEL
1441	10	52929092.0	52929092.0	720.0	INS
1442	10	53063078.0	53063078.0	1635.0	INS
1443	10	53209371.0	53209371.0	103.0	INS
1444	10	53785356.0	53785547.0	191.0	DEL
1445	10	54015689.0	54015758.0	69.0	DEL
1446	10	54015690.0	54018274.0	2584.0	DEL
1447	10	54016727.0	54016794.0	67.0	DEL
1448	10	54018205.0	54018274.0	69.0	DEL
1449	10	54062011.0	54062081.0	70.0	DEL
1450	10	54395967.0	54395967.0	236.0	INS
1451	10	54441093.0	54441504.0	411.0	DEL
1452	10	54465981.0	54469000.0	3019.0	INV
1453	10	54466894.0	54466894.0	279.0	INS
1454	10	54466894.0	54467989.0	1095.0	INV
1455	10	54539097.0	54539156.0	59.0	DEL
1456	10	54559575.0	54564437.0	4862.0	DUP
1457	10	54594886.0	54594886.0	45.0	INS
1458	10	54682242.0	54682242.0	322.0	INS
1459	10	54805937.0	54805937.0	332.0	INS
1460	10	54860835.0	54861113.0	278.0	DEL
1461	10	54929337.0	54938104.0	8767.0	DEL
1462	10	55086578.0	55086854.0	276.0	DEL
1463	10	55086635.0	55086684.0	49.0	DEL
1464	10	55521466.0	55522286.0	820.0	DEL
1465	10	55725235.0	55726161.0	926.0	DEL
1466	10	55725568.0	55726040.0	472.0	DEL
1467	10	56218022.0	56218022.0	314.0	INS
1468	10	56664623.0	56664623.0	194.0	INS
1469	10	56767163.0	56773191.0	6028.0	INV
1470	10	56767164.0	56773192.0	6028.0	INV
1471	10	56902334.0	56902334.0	344.0	INS
1472	10	57033606.0	57036760.0	3154.0	INV
1473	10	57034618.0	57035812.0	1194.0	INV
1474	10	57702044.0	57702357.0	313.0	DEL
1475	10	57974595.0	57974595.0	85.0	INS
1476	10	58902179.0	58902179.0	321.0	INS
1477	10	58940593.0	58940593.0	1002.0	INS
1478	10	59209758.0	59211761.0	2003.0	DEL
1479	10	59231810.0	59231810.0	92.0	INS
1480	10	59256774.0	59257877.0	1103.0	INV
1481	10	59256777.0	59257880.0	1103.0	INV
1482	10	59257660.0	59257946.0	286.0	INV
1483	10	59257662.0	59257947.0	285.0	INV
1484	10	59453253.0	59453316.0	63.0	DEL
1485	10	59731536.0	59733412.0	1876.0	DUP
1486	10	59732190.0	59732190.0	1888.0	INS
1487	10	59732681.0	59732681.0	1877.0	INS
1488	10	59733121.0	59733121.0	1871.0	INS
1489	10	60277162.0	60278011.0	849.0	DEL
1490	10	60496270.0	60496270.0	52.0	INS
1491	10	60496271.0	60496320.0	49.0	DUP
1492	10	60978310.0	60978596.0	286.0	DEL
1493	10	60984495.0	60984495.0	958.0	INS
1494	10	61096660.0	61099330.0	2670.0	DEL
1495	10	61099273.0	61099338.0	65.0	DEL
1496	10	61362043.0	61365057.0	3014.0	DUP
1497	10	61370407.0	61372047.0	1640.0	INV
1498	10	62124830.0	62124830.0	307.0	INS
1499	10	62228974.0	62229039.0	65.0	DEL
1500	10	63251156.0	63251206.0	50.0	DEL
1501	10	63251156.0	63251156.0	53.0	INS
1502	10	64129708.0	64129885.0	177.0	DEL
1503	10	64510862.0	64510862.0	339.0	INS
1504	10	65424980.0	65432533.0	7553.0	DEL
1505	10	65509357.0	65509357.0	1784.0	INS
1506	10	65509360.0	65511130.0	1770.0	DUP
1507	10	66313337.0	66313337.0	46.0	INS
1508	10	66420046.0	66420438.0	392.0	DEL
1509	10	66836446.0	66836446.0	1057.0	INS
1510	10	67283347.0	67283347.0	2910.0	INS
1511	10	67284027.0	67284027.0	439.0	INS
1512	10	67306916.0	67315189.0	8273.0	DEL
1513	10	67430967.0	67430967.0	336.0	INS
1514	10	68085202.0	68085476.0	274.0	INV
1515	10	68085202.0	68085477.0	275.0	INV
1516	10	68113609.0	68115203.0	1594.0	DUP
1517	10	68113665.0	68113665.0	1629.0	INS
1518	10	68114859.0	68114859.0	1609.0	INS
1519	10	68217382.0	68217382.0	332.0	INS
1520	10	68250654.0	68254558.0	3904.0	DUP
1521	10	68336736.0	68336736.0	343.0	INS
1522	10	68743200.0	68743200.0	124.0	INS
1523	10	69138256.0	69138256.0	266.0	INS
1524	10	69352467.0	69357292.0	4825.0	DUP
1525	10	69487199.0	69489826.0	2627.0	DEL
1526	10	69994858.0	69994858.0	357.0	INS
1527	10	70002107.0	70004941.0	2834.0	DEL
1528	10	70272096.0	70272418.0	322.0	DEL
1529	10	70361570.0	70361570.0	331.0	INS
1530	10	70786328.0	70787310.0	982.0	DEL
1531	10	71312596.0	71315736.0	3140.0	INV
1532	10	71313428.0	71314633.0	1205.0	INV
1533	10	71314519.0	71315444.0	925.0	DEL
1534	10	71588510.0	71590978.0	2468.0	DUP
1535	10	71673928.0	71679078.0	5150.0	DEL
1536	10	72109154.0	72112299.0	3145.0	INV
1537	10	72110096.0	72111233.0	1137.0	INV
1538	10	72110097.0	72112286.0	2189.0	INV
1539	10	72337202.0	72337341.0	139.0	DEL
1540	10	72983485.0	72983485.0	225.0	INS
1541	10	73056398.0	73056822.0	424.0	DEL
1542	10	74863596.0	74864338.0	742.0	INV
1543	10	74863597.0	74864338.0	741.0	INV
1544	10	75022346.0	75028773.0	6427.0	DEL
1545	10	75419422.0	75420277.0	855.0	INV
1546	10	75419423.0	75420276.0	853.0	INV
1547	10	75669042.0	75669042.0	78.0	INS
1548	10	75669045.0	75669119.0	74.0	DUP
1549	10	76471097.0	76472383.0	1286.0	DEL
1550	10	78255633.0	78261009.0	5376.0	DUP
1551	10	78345651.0	78352003.0	6352.0	DEL
1552	10	78346614.0	78351561.0	4947.0	DEL
1553	10	78376667.0	78376667.0	57.0	INS
1554	10	78376691.0	78376748.0	57.0	DEL
1555	10	78392005.0	78395825.0	3820.0	DUP
1556	10	78516471.0	78516471.0	1061.0	INS
1557	10	78800866.0	78801228.0	362.0	DEL
1558	10	79164892.0	79170771.0	5879.0	DEL
1559	10	79171671.0	79174753.0	3082.0	DUP
1560	10	79536183.0	79539274.0	3091.0	DUP
1561	10	80880317.0	80881086.0	769.0	DEL
1562	10	81092168.0	81092775.0	607.0	DEL
1563	10	81459615.0	81461385.0	1770.0	DUP
1564	10	81459731.0	81459731.0	1773.0	INS
1565	10	81459948.0	81459948.0	1776.0	INS
1566	10	81461006.0	81461006.0	1780.0	INS
1567	10	81725285.0	81727425.0	2140.0	DEL
1568	10	81732491.0	81735622.0	3131.0	INV
1569	10	81733468.0	81734534.0	1066.0	INV
1570	10	81784208.0	81787538.0	3330.0	DEL
1571	10	81787539.0	81791441.0	3902.0	DUP
1572	10	82090107.0	82093211.0	3104.0	INV
1573	10	82091192.0	82092290.0	1098.0	INV
1574	10	82704893.0	82706116.0	1223.0	DUP
1575	10	82704962.0	82704962.0	1230.0	INS
1576	10	82705163.0	82705163.0	1223.0	INS
1577	10	82705670.0	82705670.0	1234.0	INS
1578	10	82749565.0	82753192.0	3627.0	DEL
1579	10	82866108.0	82866108.0	343.0	INS
1580	10	84011012.0	84013856.0	2844.0	INV
1581	10	84011936.0	84012948.0	1012.0	INV
1582	10	84011936.0	84013831.0	1895.0	INV
1583	10	84400756.0	84400903.0	147.0	DEL
1584	10	84462215.0	84463108.0	893.0	INV
1585	10	84462216.0	84464109.0	1893.0	INV
1586	10	85573038.0	85573038.0	358.0	INS
1587	10	85917114.0	85917114.0	1060.0	INS
1588	10	86061053.0	86061053.0	98.0	INS
1589	10	86061322.0	86061420.0	98.0	DEL
1590	10	86602864.0	86602864.0	127.0	INS
1591	10	87880852.0	87880852.0	758.0	INS
1592	10	87963277.0	87963277.0	314.0	INS
1593	10	88551814.0	88552690.0	876.0	DUP
1594	10	88551814.0	88554917.0	3103.0	INV
1595	10	88552630.0	88553879.0	1249.0	INV
1596	10	88552630.0	88554855.0	2225.0	INV
1597	10	89863899.0	89863899.0	109.0	INS
1598	10	89894182.0	89894527.0	345.0	DUP
1599	10	89894290.0	89894290.0	346.0	INS
1600	10	89894344.0	89894344.0	75.0	INS
1601	10	89894345.0	89894418.0	73.0	DUP
1602	10	90149125.0	90149559.0	434.0	DEL
1603	10	90247414.0	90247414.0	85.0	INS
1604	10	91165806.0	91168920.0	3114.0	INV
1605	10	91166878.0	91167825.0	947.0	INV
1606	10	91610322.0	91613290.0	2968.0	INV
1607	10	91611229.0	91612186.0	957.0	INV
1608	10	91611230.0	91613257.0	2027.0	INV
1609	10	91809993.0	91810220.0	227.0	DEL
1610	10	92430776.0	92433933.0	3157.0	INV
1611	10	92431812.0	92433035.0	1223.0	INV
1612	10	92431812.0	92433932.0	2120.0	INV
1613	10	92432997.0	92434007.0	1010.0	DUP
1614	10	92461876.0	92465635.0	3759.0	DEL
1615	10	92896846.0	92896846.0	750.0	INS
1616	10	92896847.0	92897596.0	749.0	DUP
1617	10	92897246.0	92897246.0	753.0	INS
1618	10	92969207.0	92969534.0	327.0	DEL
1619	10	93200152.0	93204016.0	3864.0	INV
1620	10	93200279.0	93201240.0	961.0	DEL
1621	10	93200279.0	93202392.0	2113.0	DEL
1622	10	93201147.0	93207974.0	6827.0	DUP
1623	10	93201399.0	93201628.0	229.0	DEL
1624	10	93202118.0	93202262.0	144.0	DEL
1625	10	93202386.0	93203452.0	1066.0	DEL
1626	10	93203437.0	93203511.0	74.0	DEL
1627	10	93203711.0	93203911.0	200.0	DEL
1628	10	93204097.0	93204483.0	386.0	DEL
1629	10	93204430.0	93205374.0	944.0	DEL
1630	10	93205523.0	93205784.0	261.0	DEL
1631	10	93631100.0	93631100.0	357.0	INS
1632	10	94134564.0	94137582.0	3018.0	DEL
1633	10	94136323.0	94136371.0	48.0	DEL
1634	10	94571285.0	94571285.0	293.0	INS
1635	10	95594301.0	95596664.0	2363.0	DUP
1636	10	95596611.0	95596611.0	2362.0	INS
1637	10	95632981.0	95632981.0	186.0	INS
1638	10	96954221.0	96954659.0	438.0	DUP
1639	10	96954560.0	96954560.0	442.0	INS
1640	10	96975872.0	96978819.0	2947.0	INV
1641	10	96976882.0	96977894.0	1012.0	INV
1642	10	96976882.0	96978820.0	1938.0	INV
1643	10	96977855.0	96978898.0	1043.0	DUP
1644	10	97207051.0	97208080.0	1029.0	DEL
1645	10	97668501.0	97668501.0	333.0	INS
1646	10	97991725.0	97992443.0	718.0	DEL
1647	10	99289023.0	99289023.0	73.0	INS
1648	10	99289026.0	99289101.0	75.0	DEL
1649	10	99496278.0	99496278.0	688.0	INS
1650	10	99589402.0	99589784.0	382.0	DEL
1651	10	99743005.0	99743342.0	337.0	DEL
1652	10	100167338.0	100167741.0	403.0	DEL
1653	10	100250185.0	100257362.0	7177.0	DUP
1654	10	100494079.0	100495117.0	1038.0	INV
1655	10	100494080.0	100495119.0	1039.0	INV
1656	10	100494963.0	100494963.0	91.0	INS
1657	10	100688626.0	100696996.0	8370.0	DEL
1658	10	101258891.0	101263141.0	4250.0	DUP
1659	10	101340082.0	101340082.0	504.0	INS
1660	10	102158310.0	102159532.0	1222.0	DEL
1661	10	103048057.0	103048057.0	344.0	INS
1662	10	103393997.0	103395130.0	1133.0	DEL
1663	10	103967612.0	103969993.0	2381.0	DEL
1664	10	103976010.0	103976738.0	728.0	DEL
1665	10	104528210.0	104528646.0	436.0	DEL
1666	10	104833703.0	104833752.0	49.0	DEL
1667	10	105570267.0	105571079.0	812.0	DEL
1668	10	105752562.0	105752562.0	318.0	INS
1669	10	105817178.0	105817178.0	207.0	INS
1670	10	106004275.0	106004275.0	85.0	INS
1671	10	106848049.0	106848583.0	534.0	DEL
1672	10	106851008.0	106851249.0	241.0	DEL
1673	10	107428206.0	107428206.0	41.0	INS
1674	10	107534744.0	107540790.0	6046.0	DEL
1675	10	107547714.0	107547801.0	87.0	DEL
1676	10	107547803.0	107547803.0	88.0	INS
1677	10	107677516.0	107677971.0	455.0	DEL
1678	10	107995904.0	107998489.0	2585.0	DUP
1679	10	107996067.0	107996067.0	1613.0	INS
1680	10	107996068.0	107997682.0	1614.0	DUP
1681	10	107997150.0	107997150.0	1605.0	INS
1682	10	107997656.0	107997656.0	1646.0	INS
1683	10	108010222.0	108010866.0	644.0	DEL
1684	10	108030309.0	108032418.0	2109.0	DEL
1685	10	108991250.0	108991250.0	332.0	INS
1686	10	111036386.0	111036704.0	318.0	DEL
1687	10	111572144.0	111578200.0	6056.0	DEL
1688	10	112896379.0	112899504.0	3125.0	INV
1689	10	112897301.0	112899503.0	2202.0	INV
1690	10	112897302.0	112898523.0	1221.0	INV
1691	10	112898480.0	112899594.0	1114.0	DUP
1692	10	113670231.0	113670231.0	100.0	INS
1693	10	114111704.0	114117099.0	5395.0	DUP
1694	10	114199482.0	114200517.0	1035.0	DEL
1695	10	114199540.0	114200139.0	599.0	DEL
1696	10	115453581.0	115456386.0	2805.0	INV
1697	10	115454691.0	115455832.0	1141.0	INV
1698	10	115455736.0	115456481.0	745.0	DUP
1699	10	115541180.0	115541260.0	80.0	DEL
1700	10	117711614.0	117711990.0	376.0	DEL
1701	10	117809200.0	117810550.0	1350.0	DEL
1702	10	117823349.0	117823761.0	412.0	DEL
1703	10	118129665.0	118129665.0	120.0	INS
1704	10	118237200.0	118238242.0	1042.0	DUP
1705	10	118237243.0	118237243.0	1043.0	INS
1706	10	118237513.0	118237513.0	1042.0	INS
1707	10	118265309.0	118265632.0	323.0	DEL
1708	10	118766138.0	118768324.0	2186.0	DEL
1709	10	118885764.0	118886449.0	685.0	DEL
1710	10	119041199.0	119042552.0	1353.0	DEL
1711	10	119634300.0	119634592.0	292.0	DEL
1712	10	119713772.0	119713937.0	165.0	DEL
1713	10	119956678.0	119956818.0	140.0	DEL
1714	10	119956678.0	119957368.0	690.0	DEL
1715	10	119957224.0	119957418.0	194.0	DEL
1716	10	120041976.0	120041976.0	1004.0	INS
1717	10	120440476.0	120440476.0	46.0	INS
1718	10	120440480.0	120440527.0	47.0	DEL
1719	10	120839676.0	120839864.0	188.0	DEL
1720	10	121154090.0	121154183.0	93.0	DEL
1721	10	121186423.0	121187596.0	1173.0	DEL
1722	10	121278582.0	121280564.0	1982.0	DEL
1723	10	121278989.0	121278989.0	82.0	INS
1724	10	121279021.0	121279100.0	79.0	DEL
1725	10	122291302.0	122299484.0	8182.0	DEL
1726	10	123228956.0	123228956.0	331.0	INS
1727	10	123536958.0	123536958.0	327.0	INS
1728	10	123788290.0	123788346.0	56.0	DEL
1729	10	123788352.0	123788352.0	56.0	INS
1730	10	124216802.0	124217272.0	470.0	DEL
1731	10	124345591.0	124355163.0	9572.0	DEL
1732	10	124345596.0	124345923.0	327.0	DEL
1733	10	124346368.0	124346428.0	60.0	DEL
1734	10	124353458.0	124353458.0	44.0	INS
1735	10	124354834.0	124355163.0	329.0	DEL
1736	10	124355165.0	124358305.0	3140.0	DUP
1737	10	124440797.0	124440911.0	114.0	DEL
1738	10	124735968.0	124735968.0	334.0	INS
1739	10	125218373.0	125221371.0	2998.0	DUP
1740	10	125331844.0	125331844.0	809.0	INS
1741	10	126083908.0	126087231.0	3323.0	DUP
1742	10	126084759.0	126087231.0	2472.0	DUP
1743	10	126195475.0	126195520.0	45.0	DEL
1744	10	126294964.0	126294964.0	709.0	INS
1745	10	126294966.0	126295672.0	706.0	DUP
1746	10	126295515.0	126295515.0	708.0	INS
1747	10	127190668.0	127197020.0	6352.0	INV
1748	10	127190669.0	127197021.0	6352.0	INV
1749	10	127300784.0	127300918.0	134.0	DEL
1750	10	127513234.0	127513853.0	619.0	DUP
1751	10	127513376.0	127513376.0	622.0	INS
1752	10	127593094.0	127593150.0	56.0	DEL
1753	10	127593152.0	127593776.0	624.0	INV
1754	10	127593152.0	127593823.0	671.0	INV
1755	10	127593774.0	127593774.0	60.0	INS
1756	10	127939880.0	127939880.0	617.0	INS
1757	10	128565109.0	128565625.0	516.0	DUP
1758	10	128565219.0	128565219.0	537.0	INS
1759	10	129373506.0	129373506.0	207.0	INS
1760	10	130836855.0	130837259.0	404.0	DEL
1761	10	131316708.0	131316708.0	117.0	INS
1762	10	132001217.0	132001487.0	270.0	DEL
1763	10	132158512.0	132158587.0	75.0	DEL
1764	10	132158513.0	132158883.0	370.0	DEL
1765	10	132182216.0	132182298.0	82.0	DEL
1766	10	132257447.0	132257698.0	251.0	DEL
1767	10	132257448.0	132257958.0	510.0	DEL
1768	10	132257466.0	132257575.0	109.0	DEL
1769	10	132257684.0	132257759.0	75.0	DEL
1770	10	132257876.0	132258106.0	230.0	DEL
1771	10	132294599.0	132294807.0	208.0	DUP
1772	10	132294728.0	132294728.0	44.0	INS
1773	10	132517253.0	132517486.0	233.0	DEL
1774	10	132557200.0	132559162.0	1962.0	DUP
1775	10	132557332.0	132557332.0	61.0	INS
1776	10	132557452.0	132557452.0	109.0	INS
1777	10	132557498.0	132557498.0	201.0	INS
1778	10	132557622.0	132557622.0	642.0	INS
1779	10	132557780.0	132557780.0	90.0	INS
1780	10	132557832.0	132557832.0	62.0	INS
1781	10	132557839.0	132557839.0	130.0	INS
1782	10	132557971.0	132557971.0	762.0	INS
1783	10	132557983.0	132557983.0	257.0	INS
1784	10	132558025.0	132558025.0	84.0	INS
1785	10	132558045.0	132558045.0	403.0	INS
1786	10	132558138.0	132558138.0	61.0	INS
1787	10	132558378.0	132558378.0	556.0	INS
1788	10	132558510.0	132558510.0	63.0	INS
1789	10	132558619.0	132558619.0	125.0	INS
1790	10	132558664.0	132558664.0	220.0	INS
1791	10	132558679.0	132558802.0	123.0	DEL
1792	10	132558702.0	132558763.0	61.0	DEL
1793	10	132558716.0	132558716.0	136.0	INS
1794	10	132558753.0	132558753.0	718.0	INS
1795	10	132558768.0	132558768.0	92.0	INS
1796	10	132558977.0	132558977.0	1827.0	INS
1797	10	132585537.0	132585795.0	258.0	INV
1798	10	132585538.0	132585796.0	258.0	INV
1799	10	132635598.0	132635849.0	251.0	INV
1800	10	132635599.0	132635850.0	251.0	INV
1801	10	132635883.0	132638482.0	2599.0	DUP
1802	10	132636395.0	132636395.0	1197.0	INS
1803	10	132636535.0	132638478.0	1943.0	DUP
1804	10	132841000.0	132841042.0	42.0	DEL
1805	10	132842231.0	132842883.0	652.0	DEL
1806	10	132858488.0	132858826.0	338.0	DEL
1807	10	132906527.0	132906929.0	402.0	DEL
1808	10	132974766.0	132974766.0	792.0	INS
1809	10	132988415.0	132990868.0	2453.0	DEL
1810	10	132988646.0	132991221.0	2575.0	DEL
1811	10	133026841.0	133027378.0	537.0	DEL
1812	10	133087958.0	133088336.0	378.0	DEL
1813	10	133184047.0	133184512.0	465.0	DEL
1814	10	133184310.0	133184511.0	201.0	DEL
1815	10	133192730.0	133193180.0	450.0	DEL
1816	10	133242997.0	133243101.0	104.0	DEL
1817	10	133284712.0	133284712.0	810.0	INS
1818	10	133457158.0	133457247.0	89.0	DEL
1819	10	133458173.0	133458173.0	57.0	INS
1820	10	133656097.0	133656140.0	43.0	DEL
1821	10	133656205.0	133656835.0	630.0	DEL
1822	10	133656572.0	133656613.0	41.0	DEL
1823	10	133656686.0	133656834.0	148.0	DEL
1824	10	133752482.0	133753172.0	690.0	DEL
1825	10	133752484.0	133752564.0	80.0	DEL
1826	10	133831149.0	133831149.0	55.0	INS
1827	10	133860931.0	133861359.0	428.0	DEL
1828	10	133914240.0	133914361.0	121.0	DEL
1829	10	133928555.0	133928976.0	421.0	DEL
1830	10	133930075.0	133930311.0	236.0	DEL
1831	10	133953942.0	133954355.0	413.0	DEL
1832	10	133975154.0	133975154.0	50.0	INS
1833	10	133975168.0	133975168.0	113.0	INS
1834	10	133975204.0	133975204.0	455.0	INS
1835	10	133975205.0	133975205.0	164.0	INS
1836	10	133975250.0	133975667.0	417.0	DUP
1837	10	134081159.0	134081239.0	80.0	DEL
1838	10	134081175.0	134081334.0	159.0	DEL
1839	10	134165319.0	134166365.0	1046.0	DEL
1840	10	134171765.0	134171901.0	136.0	DEL
1841	10	134171767.0	134172494.0	727.0	DEL
1842	10	134171802.0	134171869.0	67.0	DEL
1843	10	134171857.0	134172254.0	397.0	DEL
1844	10	134172291.0	134172557.0	266.0	DEL
1845	10	134175658.0	134175658.0	1031.0	INS
1846	10	134175674.0	134176693.0	1019.0	DUP
1847	10	134176291.0	134176291.0	1034.0	INS
1848	10	134176861.0	134176861.0	1032.0	INS
1849	10	134201645.0	134201645.0	1282.0	INS
1850	10	134217334.0	134217901.0	567.0	DEL
1851	10	134262317.0	134262317.0	98.0	INS
1852	10	134262602.0	134262658.0	56.0	DEL
1853	10	134319476.0	134320114.0	638.0	DEL
1854	10	134319496.0	134319550.0	54.0	DEL
1855	10	134319584.0	134319813.0	229.0	DEL
1856	10	134320168.0	134320168.0	57.0	INS
1857	10	134335628.0	134335628.0	83.0	INS
1858	10	134335640.0	134335640.0	512.0	INS
1859	10	134425114.0	134425157.0	43.0	DEL
1860	10	134479245.0	134479296.0	51.0	DEL
1861	10	134555026.0	134555520.0	494.0	DEL
1862	10	134571059.0	134571227.0	168.0	DEL
1863	10	134571059.0	134571531.0	472.0	DEL
1864	10	134571132.0	134571202.0	70.0	DEL
1865	10	134581351.0	134581701.0	350.0	DEL
1866	10	134606030.0	134606242.0	212.0	DEL
1867	10	134610904.0	134611460.0	556.0	DEL
1868	10	134639540.0	134639696.0	156.0	DEL
1869	10	134665649.0	134665699.0	50.0	DEL
1870	10	134707450.0	134707450.0	46.0	INS
1871	10	134707473.0	134707522.0	49.0	DEL
1872	10	134709420.0	134709495.0	75.0	DEL
1873	10	134731211.0	134732006.0	795.0	DEL
1874	10	134809876.0	134810235.0	359.0	DEL
1875	10	134812716.0	134812830.0	114.0	DEL
1876	10	134812731.0	134813044.0	313.0	DEL
1877	10	134831421.0	134831964.0	543.0	DEL
1878	10	134843437.0	134843615.0	178.0	DEL
1879	10	134854306.0	134856102.0	1796.0	DEL
1880	10	134879119.0	134879194.0	75.0	DEL
1881	10	134879120.0	134879466.0	346.0	DEL
1882	10	134894306.0	134894730.0	424.0	DEL
1883	10	134925739.0	134925983.0	244.0	DEL
1884	10	134965075.0	134965209.0	134.0	DEL
1885	10	134969174.0	134969529.0	355.0	DEL
1886	10	135016420.0	135017057.0	637.0	DEL
1887	10	135021755.0	135022044.0	289.0	DEL
1888	10	135033676.0	135033739.0	63.0	DEL
1889	10	135131237.0	135131301.0	64.0	DEL
1890	10	135242130.0	135245403.0	3273.0	DUP
1891	10	135245129.0	135245206.0	77.0	DEL
1892	10	135291700.0	135291741.0	41.0	DEL
1893	10	135292876.0	135292989.0	113.0	DEL
1894	11	128426.0	128426.0	49.0	INS
1895	11	128443.0	128492.0	49.0	DEL
1896	11	309250.0	309318.0	68.0	DEL
1897	11	309457.0	309457.0	124.0	INS
1898	11	309565.0	309565.0	93.0	INS
1899	11	309645.0	309645.0	72.0	INS
1900	11	309678.0	309678.0	856.0	INS
1901	11	309733.0	309733.0	51.0	INS
1902	11	309743.0	317356.0	7613.0	INV
1903	11	309928.0	309928.0	40.0	INS
1904	11	310046.0	317794.0	7748.0	INV
1905	11	317256.0	319615.0	2359.0	DUP
1906	11	317262.0	317350.0	88.0	DEL
1907	11	317420.0	317692.0	272.0	DEL
1908	11	317675.0	317764.0	89.0	DEL
1909	11	317844.0	317893.0	49.0	DEL
1910	11	317977.0	318607.0	630.0	DEL
1911	11	317981.0	319215.0	1234.0	DEL
1912	11	318344.0	318649.0	305.0	DEL
1913	11	318665.0	319403.0	738.0	DEL
1914	11	319207.0	319604.0	397.0	DEL
1915	11	319363.0	319461.0	98.0	DEL
1916	11	319432.0	319601.0	169.0	DEL
1917	11	319551.0	319606.0	55.0	DEL
1918	11	319751.0	319751.0	68.0	INS
1919	11	321118.0	322536.0	1418.0	DUP
1920	11	321300.0	321300.0	1574.0	INS
1921	11	321355.0	321355.0	39.0	INS
1922	11	321360.0	321360.0	72.0	INS
1923	11	321550.0	321550.0	266.0	INS
1924	11	321644.0	321644.0	78.0	INS
1925	11	321712.0	321712.0	1098.0	INS
1926	11	321821.0	321821.0	156.0	INS
1927	11	321995.0	321995.0	389.0	INS
1928	11	321997.0	321997.0	748.0	INS
1929	11	322003.0	322003.0	41.0	INS
1930	11	322038.0	322038.0	353.0	INS
1931	11	322040.0	322117.0	77.0	DEL
1932	11	322042.0	322042.0	113.0	INS
1933	11	322092.0	322092.0	79.0	INS
1934	11	322155.0	322155.0	371.0	INS
1935	11	322176.0	322176.0	351.0	INS
1936	11	322254.0	322254.0	154.0	INS
1937	11	322445.0	322445.0	43.0	INS
1938	11	322456.0	322456.0	80.0	INS
1939	11	322507.0	322507.0	136.0	INS
1940	11	364646.0	364698.0	52.0	DEL
1941	11	364743.0	364743.0	51.0	INS
1942	11	384853.0	384853.0	981.0	INS
1943	11	385252.0	385252.0	79.0	INS
1944	11	401673.0	401717.0	44.0	DEL
1945	11	541945.0	542153.0	208.0	DEL
1946	11	576838.0	576968.0	130.0	DEL
1947	11	585278.0	585278.0	67.0	INS
1948	11	585438.0	585438.0	42.0	INS
1949	11	585691.0	585691.0	23.0	INS
1950	11	635902.0	635974.0	72.0	DEL
1951	11	664299.0	664438.0	139.0	DEL
1952	11	664300.0	665058.0	758.0	DEL
1953	11	734582.0	736475.0	1893.0	DEL
1954	11	757437.0	757437.0	1593.0	INS
1955	11	757438.0	759019.0	1581.0	DUP
1956	11	758322.0	758322.0	1597.0	INS
1957	11	758977.0	758977.0	1581.0	INS
1958	11	772261.0	772344.0	83.0	DEL
1959	11	935792.0	940155.0	4363.0	DEL
1960	11	980084.0	980490.0	406.0	DEL
1961	11	994353.0	994353.0	1437.0	INS
1962	11	994602.0	994644.0	42.0	DEL
1963	11	1016040.0	1016040.0	1955.0	INS
1964	11	1016650.0	1016650.0	1082.0	INS
1965	11	1017011.0	1017011.0	1072.0	INS
1966	11	1017634.0	1017740.0	106.0	DEL
1967	11	1059717.0	1060109.0	392.0	DEL
1968	11	1076431.0	1076642.0	211.0	DEL
1969	11	1078756.0	1079567.0	811.0	DUP
1970	11	1079047.0	1079047.0	58.0	INS
1971	11	1079050.0	1079050.0	672.0	INS
1972	11	1315372.0	1315372.0	881.0	INS
1973	11	1315375.0	1315375.0	139.0	INS
1974	11	1315625.0	1315625.0	46.0	INS
1975	11	1315650.0	1315650.0	235.0	INS
1976	11	1315720.0	1315720.0	142.0	INS
1977	11	1315819.0	1315819.0	94.0	INS
1978	11	1315851.0	1315851.0	269.0	INS
1979	11	1315871.0	1315871.0	788.0	INS
1980	11	1315969.0	1315969.0	47.0	INS
1981	11	1315991.0	1315991.0	580.0	INS
1982	11	1316050.0	1316050.0	86.0	INS
1983	11	1316052.0	1316052.0	303.0	INS
1984	11	1316112.0	1316112.0	133.0	INS
1985	11	1316146.0	1316146.0	888.0	INS
1986	11	1316258.0	1316258.0	49.0	INS
1987	11	1316342.0	1316342.0	262.0	INS
1988	11	1373064.0	1374525.0	1461.0	DUP
1989	11	1373471.0	1373471.0	1481.0	INS
1990	11	1374307.0	1374307.0	1474.0	INS
1991	11	1438817.0	1438863.0	46.0	DEL
1992	11	1450946.0	1450992.0	46.0	DEL
1993	11	1451638.0	1451638.0	48.0	INS
1994	11	1451800.0	1451845.0	45.0	DEL
1995	11	1451914.0	1452055.0	141.0	DEL
1996	11	1452481.0	1452527.0	46.0	DEL
1997	11	1452529.0	1452621.0	92.0	DEL
1998	11	1453041.0	1453087.0	46.0	DEL
[truncated: 14,045 more rows]
