# Supplementary material for: Bayesian Integrative Detection of Structural Variations With False Discovery Rate Control
Source: Biom J. 2026 Mar 27;68(2):e70128. doi: 10.1002/bimj.70128 (PMC13022811; doi:10.1002/bimj.70128)
Supplement: Supplementary file 2 — Supporting Information [file BIMJ-68-e70128-s001.zip › Code_and_Data/result_simulated_1/Scored.csv]

	0	1	2	3	4	5	6	7	8	9	10	11	12	13	14	15	16	17	18	19	20	21	22	23	24	25	26	27	28	29	30	31	32	33	34	35	36	37	38	39	40	41	42	43	44	45	46	47	48
cutesv
sniffles				60.0	60.0	59.0			59.0		60.0	60.0	60.0		59.0	60.0																					56.0							60.0	60.0				60.0
pbsv
debreak				59.0		60.0		59.0			60.0	59.0	60.0		60.0	60.0																												60.0	56.0				60.0
svim	1.0	1.0	2.0	19.0		31.0	1.0		18.0	2.0	52.0		56.0	1.0	31.0	31.0	1.0	2.0	1.0	1.0	1.0	1.0	1.0	1.0	1.0	2.0	1.0	2.0	1.0	4.0	1.0	1.0	3.0	4.0	3.0	3.0	4.0	3.0	2.0	4.0	2.0	3.0	2.0	23.0	11.0	1.0	1.0	1.0	17.0
[truncated: 5,000 more columns]
