# Supplementary material for: Bayesian Integrative Detection of Structural Variations With False Discovery Rate Control
Source: Biom J. 2026 Mar 27;68(2):e70128. doi: 10.1002/bimj.70128 (PMC13022811; doi:10.1002/bimj.70128)
Supplement: Supplementary file 2 — Supporting Information [file BIMJ-68-e70128-s001.zip › Code_and_Data/result_simulated_2/IndexSVInfo.csv]

ID	chro	start	end	length	type
0	1	10289.0	10289.0	55.0	INS
1	1	385709.0	385785.0	76.0	DEL
2	1	385920.0	386073.0	153.0	DEL
3	1	564834.0	570384.0	5550.0	DUP
4	1	755960.0	756624.0	664.0	DEL
5	1	756030.0	756424.0	394.0	DEL
6	1	756033.0	756178.0	145.0	DEL
7	1	756785.0	758838.0	2053.0	DEL
8	1	758396.0	758518.0	122.0	DEL
9	1	774863.0	774922.0	59.0	DEL
10	1	811077.0	811077.0	765.0	INS
11	1	841342.0	849330.0	7988.0	DUP
12	1	870046.0	870129.0	83.0	DEL
13	1	928680.0	930763.0	2083.0	DEL
14	1	1135240.0	1142724.0	7484.0	DEL
15	1	1223790.0	1223790.0	58.0	INS
16	1	1223894.0	1223894.0	176.0	INS
17	1	1223967.0	1223967.0	74.0	INS
18	1	1224135.0	1224135.0	60.0	INS
19	1	1224255.0	1224255.0	54.0	INS
20	1	1224454.0	1224454.0	217.0	INS
21	1	1224536.0	1224536.0	73.0	INS
22	1	1224675.0	1224675.0	387.0	INS
23	1	1224797.0	1224797.0	271.0	INS
24	1	1224868.0	1224868.0	161.0	INS
25	1	1224949.0	1224949.0	474.0	INS
26	1	1225184.0	1225184.0	162.0	INS
27	1	1225333.0	1225333.0	1970.0	INS
28	1	1285381.0	1285381.0	405.0	INS
29	1	1285586.0	1285586.0	1001.0	INS
30	1	1285696.0	1285696.0	117.0	INS
31	1	1285821.0	1285821.0	40.0	INS
32	1	1285821.0	1285821.0	80.0	INS
33	1	1285821.0	1285821.0	202.0	INS
34	1	1286014.0	1286014.0	160.0	INS
35	1	1286245.0	1286245.0	269.0	INS
36	1	1286301.0	1286301.0	80.0	INS
37	1	1286360.0	1286360.0	1342.0	INS
38	1	1286381.0	1286381.0	161.0	INS
39	1	1286544.0	1286544.0	236.0	INS
40	1	1286546.0	1286546.0	40.0	INS
41	1	1286621.0	1286621.0	79.0	INS
42	1	1860723.0	1860723.0	140.0	INS
43	1	2211919.0	2213941.0	2022.0	DUP
44	1	2212316.0	2212316.0	42.0	INS
45	1	2212407.0	2212407.0	125.0	INS
46	1	2212562.0	2212562.0	43.0	INS
47	1	2212679.0	2213938.0	1259.0	DEL
48	1	2212724.0	2212724.0	132.0	INS
49	1	2212936.0	2212936.0	210.0	INS
50	1	2212989.0	2212989.0	81.0	INS
51	1	2212994.0	2212994.0	124.0	INS
52	1	2213062.0	2213062.0	1902.0	INS
53	1	2213073.0	2213158.0	85.0	DEL
54	1	2213294.0	2213294.0	43.0	INS
55	1	2213434.0	2213434.0	123.0	INS
56	1	2213602.0	2213602.0	92.0	INS
57	1	2213680.0	2213680.0	82.0	INS
58	1	2213719.0	2213719.0	1903.0	INS
59	1	2213733.0	2213733.0	43.0	INS
60	1	2238090.0	2241982.0	3892.0	DUP
61	1	2238295.0	2241002.0	2707.0	DUP
62	1	2333225.0	2333225.0	157.0	INS
63	1	2390859.0	2390859.0	62.0	INS
64	1	2453634.0	2453634.0	816.0	INS
65	1	2454129.0	2454442.0	313.0	DUP
66	1	2454302.0	2454302.0	66.0	INS
67	1	2454328.0	2454328.0	33.0	INS
68	1	2454343.0	2454343.0	94.0	INS
69	1	2454355.0	2454355.0	164.0	INS
70	1	2493011.0	2493454.0	443.0	DEL
71	1	2583556.0	2589895.0	6339.0	DEL
72	1	2583838.0	2584272.0	434.0	DEL
73	1	2583936.0	2584137.0	201.0	DEL
74	1	2583942.0	2583983.0	41.0	DEL
75	1	2584493.0	2584533.0	40.0	DEL
76	1	2589691.0	2589691.0	75.0	INS
77	1	2609117.0	2609117.0	41.0	INS
78	1	2684320.0	2684360.0	40.0	DEL
79	1	2765797.0	2765885.0	88.0	DEL
80	1	2765851.0	2765851.0	64.0	INS
81	1	2866538.0	2866538.0	48.0	INS
82	1	2893530.0	2893570.0	40.0	DEL
83	1	3097395.0	3098600.0	1205.0	DEL
84	1	3130338.0	3130338.0	85.0	INS
85	1	3177064.0	3177064.0	645.0	INS
86	1	3391974.0	3392034.0	60.0	DEL
87	1	3560732.0	3560782.0	50.0	DEL
88	1	4044754.0	4045262.0	508.0	DEL
89	1	4137428.0	4138917.0	1489.0	DEL
90	1	4138723.0	4138917.0	194.0	DEL
91	1	4403355.0	4404193.0	838.0	DUP
92	1	4403522.0	4403522.0	840.0	INS
93	1	4403565.0	4403565.0	836.0	INS
94	1	4603290.0	4603290.0	1087.0	INS
95	1	4692862.0	4692862.0	47.0	INS
96	1	4800146.0	4800146.0	1045.0	INS
97	1	5172046.0	5172046.0	720.0	INS
98	1	5220150.0	5220150.0	745.0	INS
99	1	5283941.0	5287107.0	3166.0	DEL
100	1	5877010.0	5877344.0	334.0	DEL
101	1	5877312.0	5877397.0	85.0	DEL
102	1	5892202.0	5892202.0	436.0	INS
103	1	5906337.0	5913622.0	7285.0	DUP
104	1	5929034.0	5929454.0	420.0	DEL
105	1	5944553.0	5944691.0	138.0	DEL
106	1	6064977.0	6065640.0	663.0	DEL
107	1	6167724.0	6167791.0	67.0	DEL
108	1	6167796.0	6167796.0	70.0	INS
109	1	6186994.0	6189734.0	2740.0	INV
110	1	6188097.0	6188911.0	814.0	INV
111	1	7022963.0	7023528.0	565.0	DEL
112	1	7043629.0	7043629.0	1071.0	INS
113	1	7175020.0	7175124.0	104.0	DEL
114	1	7175216.0	7175264.0	48.0	DEL
115	1	7175424.0	7175768.0	344.0	DEL
116	1	7175456.0	7175721.0	265.0	DEL
117	1	7569583.0	7569583.0	1939.0	INS
118	1	7569584.0	7571516.0	1932.0	DUP
119	1	7569850.0	7571580.0	1730.0	DUP
120	1	7569927.0	7569927.0	1691.0	INS
121	1	7570368.0	7570368.0	1698.0	INS
122	1	7570750.0	7571600.0	850.0	DUP
123	1	7570897.0	7570897.0	1724.0	INS
124	1	7571601.0	7571601.0	1703.0	INS
125	1	7715052.0	7715286.0	234.0	DEL
126	1	7803273.0	7803339.0	66.0	DEL
127	1	7803383.0	7803383.0	67.0	INS
128	1	7871235.0	7874051.0	2816.0	INV
129	1	7872005.0	7872940.0	935.0	INV
130	1	7889474.0	7890320.0	846.0	DEL
131	1	7925030.0	7925510.0	480.0	DEL
132	1	8182405.0	8190874.0	8469.0	DEL
133	1	8204080.0	8210852.0	6772.0	DUP
134	1	8361490.0	8361569.0	79.0	DEL
135	1	8381816.0	8381816.0	799.0	INS
136	1	8446609.0	8446609.0	322.0	INS
137	1	8501969.0	8501969.0	352.0	INS
138	1	8550457.0	8551045.0	588.0	DEL
139	1	8706086.0	8706266.0	180.0	DEL
140	1	8966953.0	8966953.0	74.0	INS
141	1	9595456.0	9597661.0	2205.0	DEL
142	1	9684006.0	9684006.0	1514.0	INS
143	1	9762595.0	9766106.0	3511.0	DEL
144	1	10195940.0	10200574.0	4634.0	DUP
145	1	10396488.0	10399515.0	3027.0	INV
146	1	10397360.0	10398405.0	1045.0	INV
147	1	10722090.0	10722534.0	444.0	DEL
148	1	10804246.0	10804961.0	715.0	DEL
149	1	11101186.0	11101444.0	258.0	DEL
150	1	12030769.0	12030769.0	739.0	INS
151	1	12030770.0	12031509.0	739.0	DUP
152	1	12031152.0	12031152.0	740.0	INS
153	1	12457179.0	12460366.0	3187.0	INV
154	1	12458217.0	12459264.0	1047.0	INV
155	1	12871326.0	12880152.0	8826.0	DEL
156	1	13050825.0	13052938.0	2113.0	DUP
157	1	13131197.0	13131197.0	816.0	INS
158	1	13165313.0	13166307.0	994.0	INV
159	1	13169589.0	13178497.0	8908.0	DUP
160	1	13179112.0	13179112.0	310.0	INS
161	1	13179116.0	13187503.0	8387.0	DEL
162	1	13187503.0	13187503.0	313.0	INS
163	1	13187504.0	13187812.0	308.0	DUP
164	1	13200060.0	13202464.0	2404.0	DEL
165	1	13211906.0	13219912.0	8006.0	DUP
166	1	13341680.0	13346274.0	4594.0	DEL
167	1	13689717.0	13696920.0	7203.0	DEL
168	1	13706951.0	13711307.0	4356.0	DEL
169	1	14454784.0	14454922.0	138.0	DEL
170	1	14597358.0	14598262.0	904.0	INV
171	1	14597360.0	14599255.0	1895.0	INV
172	1	15120017.0	15120718.0	701.0	DEL
173	1	15365322.0	15365415.0	93.0	DEL
174	1	15365372.0	15365564.0	192.0	DEL
175	1	15365411.0	15365553.0	142.0	DEL
176	1	15376047.0	15376960.0	913.0	DEL
177	1	15585613.0	15593666.0	8053.0	DUP
178	1	16360194.0	16360890.0	696.0	DUP
179	1	16360323.0	16360323.0	696.0	INS
180	1	16878518.0	16878616.0	98.0	DEL
181	1	16886896.0	16886896.0	4740.0	INS
182	1	16910540.0	16915143.0	4603.0	DEL
183	1	16917058.0	16917117.0	59.0	DEL
184	1	17009532.0	17012821.0	3289.0	DEL
185	1	17675058.0	17679940.0	4882.0	DUP
186	1	18009746.0	18009746.0	59.0	INS
187	1	18009894.0	18009945.0	51.0	DEL
188	1	19052497.0	19055503.0	3006.0	INV
189	1	19053464.0	19054522.0	1058.0	INV
190	1	19386604.0	19387138.0	534.0	DEL
191	1	19898251.0	19898251.0	250.0	INS
192	1	20497000.0	20497920.0	920.0	DEL
193	1	20601011.0	20604958.0	3947.0	DEL
194	1	20708578.0	20708578.0	925.0	INS
195	1	20789861.0	20789861.0	451.0	INS
196	1	20949897.0	20949897.0	388.0	INS
197	1	21786406.0	21786784.0	378.0	DEL
198	1	21823291.0	21826565.0	3274.0	DEL
199	1	22128578.0	22137972.0	9394.0	DUP
200	1	22144502.0	22144715.0	213.0	DEL
201	1	22886524.0	22888262.0	1738.0	DEL
202	1	22890372.0	22891180.0	808.0	DUP
203	1	22890378.0	22890378.0	801.0	INS
204	1	22891172.0	22891172.0	810.0	INS
205	1	23736135.0	23737855.0	1720.0	DEL
206	1	23981104.0	23981104.0	332.0	INS
207	1	24037211.0	24037258.0	47.0	DEL
208	1	24223604.0	24224188.0	584.0	DEL
209	1	24320160.0	24320208.0	48.0	DEL
210	1	24320310.0	24320310.0	48.0	INS
211	1	24328736.0	24328736.0	84.0	INS
212	1	24402970.0	24403301.0	331.0	DEL
213	1	24520364.0	24523580.0	3216.0	DEL
214	1	24774896.0	24774896.0	3624.0	INS
215	1	24805315.0	24807305.0	1990.0	DEL
216	1	24941242.0	24941242.0	350.0	INS
217	1	25158544.0	25161740.0	3196.0	DEL
218	1	25201987.0	25203425.0	1438.0	DEL
219	1	25202051.0	25202174.0	123.0	DEL
220	1	25317865.0	25320665.0	2800.0	INV
221	1	25318764.0	25319639.0	875.0	INV
222	1	25688264.0	25695726.0	7462.0	DUP
223	1	26134600.0	26135025.0	425.0	DEL
224	1	26134646.0	26134979.0	333.0	DEL
225	1	26459570.0	26464009.0	4439.0	DUP
226	1	26489840.0	26490124.0	284.0	DEL
227	1	26965999.0	26972677.0	6678.0	INV
228	1	26966209.0	26966236.0	27.0	DEL
229	1	26966259.0	26972683.0	6424.0	INV
230	1	27464892.0	27466117.0	1225.0	DEL
231	1	28180431.0	28180431.0	50.0	INS
232	1	28180465.0	28180513.0	48.0	DEL
233	1	28204691.0	28204691.0	278.0	INS
234	1	28247837.0	28248111.0	274.0	DEL
235	1	28409551.0	28412585.0	3034.0	INV
236	1	28410669.0	28411718.0	1049.0	INV
237	1	28410669.0	28412586.0	1917.0	INV
238	1	28411718.0	28412641.0	923.0	DUP
239	1	29862371.0	29862371.0	302.0	INS
240	1	30151084.0	30151273.0	189.0	DEL
241	1	30435742.0	30436238.0	496.0	DEL
242	1	30657041.0	30657665.0	624.0	DEL
243	1	30878608.0	30878608.0	302.0	INS
244	1	30952375.0	30952375.0	90.0	INS
245	1	30952376.0	30952462.0	86.0	DEL
246	1	31033842.0	31034053.0	211.0	INV
247	1	31033843.0	31034054.0	211.0	INV
248	1	31205134.0	31205134.0	240.0	INS
249	1	31244421.0	31244749.0	328.0	DEL
250	1	31269960.0	31270184.0	224.0	DEL
251	1	31367298.0	31367734.0	436.0	DEL
252	1	31470645.0	31470788.0	143.0	DEL
253	1	31904762.0	31904814.0	52.0	DEL
254	1	32011970.0	32012112.0	142.0	DEL
255	1	32373517.0	32374070.0	553.0	DEL
256	1	32411247.0	32411247.0	86.0	INS
257	1	32449242.0	32451855.0	2613.0	DEL
258	1	33355922.0	33361287.0	5365.0	DEL
259	1	33418172.0	33421160.0	2988.0	DEL
260	1	33476413.0	33478784.0	2371.0	DEL
261	1	33651811.0	33651811.0	636.0	INS
262	1	34568022.0	34568107.0	85.0	DEL
263	1	35006664.0	35006664.0	434.0	INS
264	1	35407814.0	35407814.0	266.0	INS
265	1	35898854.0	35900373.0	1519.0	DUP
266	1	35899913.0	35899913.0	1524.0	INS
267	1	36733264.0	36733558.0	294.0	DEL
268	1	36749097.0	36749532.0	435.0	DEL
269	1	37206068.0	37206494.0	426.0	DEL
270	1	37211636.0	37211636.0	356.0	INS
271	1	37215777.0	37215777.0	338.0	INS
272	1	37424272.0	37425526.0	1254.0	DEL
273	1	37687131.0	37687131.0	85.0	INS
274	1	37911591.0	37911591.0	518.0	INS
275	1	38121918.0	38126125.0	4207.0	DEL
276	1	38121933.0	38127153.0	5220.0	DEL
277	1	38126139.0	38127146.0	1007.0	DEL
278	1	38208310.0	38208408.0	98.0	DEL
279	1	38219293.0	38219583.0	290.0	DEL
280	1	38239324.0	38239324.0	1654.0	INS
281	1	39083930.0	39085955.0	2025.0	DEL
282	1	39083931.0	39084027.0	96.0	DEL
283	1	39634016.0	39634890.0	874.0	INV
284	1	40129695.0	40129695.0	920.0	INS
285	1	41994016.0	41994272.0	256.0	DEL
286	1	41997093.0	41997318.0	225.0	DEL
287	1	43370280.0	43370511.0	231.0	INV
288	1	43370281.0	43370512.0	231.0	INV
289	1	43842306.0	43842306.0	361.0	INS
290	1	44059224.0	44060004.0	780.0	INV
291	1	44059268.0	44059823.0	555.0	INV
292	1	44059307.0	44059651.0	344.0	INV
293	1	44208880.0	44208880.0	340.0	INS
294	1	44353467.0	44353467.0	355.0	INS
295	1	46207310.0	46207594.0	284.0	DEL
296	1	46679008.0	46679008.0	353.0	INS
297	1	47441000.0	47444419.0	3419.0	DEL
298	1	47973535.0	47973535.0	45.0	INS
299	1	47973535.0	47973583.0	48.0	DEL
300	1	48893341.0	48894279.0	938.0	INV
301	1	48893342.0	48895176.0	1834.0	INV
302	1	48972502.0	48972502.0	336.0	INS
303	1	49162773.0	49162773.0	2762.0	INS
304	1	49176645.0	49177169.0	524.0	DUP
305	1	49176826.0	49176826.0	527.0	INS
306	1	49344973.0	49344973.0	324.0	INS
307	1	50011982.0	50011982.0	44.0	INS
308	1	50012012.0	50012058.0	46.0	DEL
309	1	51827631.0	51827631.0	382.0	INS
310	1	52571089.0	52573703.0	2614.0	INV
311	1	52572014.0	52572930.0	916.0	INV
312	1	53007584.0	53007584.0	1832.0	INS
313	1	53292421.0	53292421.0	102.0	INS
314	1	53292422.0	53292521.0	99.0	DUP
315	1	53594064.0	53594937.0	873.0	DEL
316	1	53749083.0	53749130.0	47.0	DEL
317	1	53749178.0	53749712.0	534.0	DEL
318	1	53749598.0	53749894.0	296.0	DEL
319	1	53749842.0	53749901.0	59.0	DEL
320	1	53968003.0	53968045.0	42.0	DEL
321	1	53968003.0	53968125.0	122.0	DEL
322	1	54178937.0	54178977.0	40.0	DEL
323	1	54704679.0	54707482.0	2803.0	INV
324	1	54705666.0	54706617.0	951.0	INV
325	1	54705666.0	54707482.0	1816.0	INV
326	1	54706617.0	54707560.0	943.0	DUP
327	1	55026747.0	55026747.0	58.0	INS
328	1	55287537.0	55287871.0	334.0	DEL
329	1	55385585.0	55385585.0	142.0	INS
330	1	55385595.0	55385726.0	131.0	DUP
331	1	55974786.0	55974840.0	54.0	DEL
332	1	55992144.0	55992144.0	45.0	INS
333	1	55992168.0	55992214.0	46.0	DEL
334	1	56129276.0	56129632.0	356.0	DEL
335	1	56401285.0	56401605.0	320.0	DEL
336	1	56887706.0	56887998.0	292.0	DEL
337	1	57003319.0	57003319.0	85.0	INS
338	1	57100777.0	57100777.0	1418.0	INS
339	1	57242623.0	57242934.0	311.0	DEL
340	1	57394228.0	57394228.0	927.0	INS
341	1	58096391.0	58099600.0	3209.0	INV
342	1	58097568.0	58098616.0	1048.0	INV
343	1	58097568.0	58099600.0	2032.0	INV
344	1	58098615.0	58099686.0	1071.0	DUP
345	1	58706983.0	58707096.0	113.0	DEL
346	1	58743873.0	58744805.0	932.0	DEL
347	1	59059648.0	59059891.0	243.0	DEL
348	1	60106174.0	60106174.0	986.0	INS
349	1	60106175.0	60107168.0	993.0	DUP
350	1	60106699.0	60106699.0	1002.0	INS
351	1	60107067.0	60107067.0	999.0	INS
352	1	60413471.0	60414782.0	1311.0	DEL
353	1	60464761.0	60465818.0	1057.0	DUP
354	1	60465729.0	60467590.0	1861.0	INV
355	1	60465730.0	60466592.0	862.0	INV
356	1	60470569.0	60470569.0	234.0	INS
357	1	61858633.0	61858633.0	404.0	INS
358	1	62417790.0	62418300.0	510.0	DEL
359	1	62846952.0	62846952.0	125.0	INS
360	1	63151831.0	63152155.0	324.0	DEL
361	1	63392666.0	63396118.0	3452.0	DUP
362	1	63705374.0	63708050.0	2676.0	DEL
363	1	64152523.0	64152576.0	53.0	DEL
364	1	64152632.0	64152632.0	80.0	INS
365	1	64882514.0	64882558.0	44.0	DEL
366	1	64882558.0	64882558.0	45.0	INS
367	1	65200155.0	65200692.0	537.0	DEL
368	1	65604542.0	65607111.0	2569.0	DEL
369	1	66024186.0	66030254.0	6068.0	DEL
370	1	66055905.0	66055905.0	334.0	INS
371	1	66127612.0	66128002.0	390.0	DEL
372	1	66694569.0	66694623.0	54.0	DEL
373	1	67255199.0	67255199.0	93.0	INS
374	1	67624391.0	67625080.0	689.0	DEL
375	1	68577398.0	68581998.0	4600.0	DEL
376	1	69943734.0	69944003.0	269.0	DEL
377	1	70068142.0	70068142.0	282.0	INS
378	1	70093421.0	70093421.0	186.0	INS
379	1	70106335.0	70106335.0	222.0	INS
380	1	70357502.0	70359328.0	1826.0	DEL
381	1	70412321.0	70412321.0	84.0	INS
382	1	70912395.0	70912395.0	340.0	INS
383	1	70946202.0	70946516.0	314.0	DEL
384	1	71237371.0	71240353.0	2982.0	DEL
385	1	71269224.0	71269282.0	58.0	DEL
386	1	71269313.0	71269313.0	58.0	INS
387	1	72036908.0	72036908.0	5072.0	INS
388	1	72394040.0	72394040.0	1082.0	INS
389	1	72477221.0	72482646.0	5425.0	DUP
390	1	72514085.0	72514085.0	332.0	INS
391	1	72755438.0	72764036.0	8598.0	DEL
392	1	73335262.0	73336019.0	757.0	DEL
393	1	73768782.0	73769132.0	350.0	DEL
394	1	73813674.0	73815107.0	1433.0	DEL
395	1	74038788.0	74038916.0	128.0	DEL
396	1	74984438.0	74985245.0	807.0	DEL
397	1	76371673.0	76371673.0	1143.0	INS
398	1	77100178.0	77100846.0	668.0	DEL
399	1	77774502.0	77781588.0	7086.0	DEL
400	1	77832849.0	77833668.0	819.0	INV
401	1	77833655.0	77833655.0	173.0	INS
402	1	78607036.0	78607036.0	327.0	INS
403	1	79401535.0	79401808.0	273.0	DEL
404	1	79466705.0	79467062.0	357.0	DEL
405	1	80221216.0	80223324.0	2108.0	DUP
406	1	80221682.0	80222963.0	1281.0	DUP
407	1	80221761.0	80221761.0	1284.0	INS
408	1	80222052.0	80222052.0	1282.0	INS
409	1	80222722.0	80222722.0	1295.0	INS
410	1	80288738.0	80289260.0	522.0	DUP
411	1	80288816.0	80288816.0	526.0	INS
412	1	80299084.0	80299084.0	290.0	INS
413	1	80773166.0	80773166.0	1033.0	INS
414	1	81008020.0	81008020.0	288.0	INS
415	1	81119246.0	81119693.0	447.0	DEL
416	1	81351511.0	81351511.0	154.0	INS
417	1	81404743.0	81410942.0	6199.0	DEL
418	1	81659633.0	81661550.0	1917.0	INV
419	1	81659634.0	81661553.0	1919.0	INV
420	1	81660525.0	81661373.0	848.0	INV
421	1	81660526.0	81661373.0	847.0	INV
422	1	82079547.0	82081872.0	2325.0	INV
423	1	82079548.0	82081873.0	2325.0	INV
424	1	82312026.0	82312026.0	336.0	INS
425	1	82863730.0	82866919.0	3189.0	INV
426	1	82864909.0	82866003.0	1094.0	INV
427	1	82864909.0	82866916.0	2007.0	INV
428	1	82866003.0	82867016.0	1013.0	DUP
429	1	83042669.0	83042952.0	283.0	DEL
430	1	83478943.0	83479585.0	642.0	DEL
431	1	84202305.0	84205220.0	2915.0	INV
432	1	84203331.0	84204343.0	1012.0	INV
433	1	84203331.0	84205218.0	1887.0	INV
434	1	84204344.0	84205320.0	976.0	DUP
435	1	84234133.0	84236171.0	2038.0	DEL
436	1	84310191.0	84314752.0	4561.0	DEL
437	1	84517972.0	84524606.0	6634.0	DEL
438	1	84712032.0	84715840.0	3808.0	DEL
439	1	86401363.0	86404520.0	3157.0	DEL
440	1	86402243.0	86404324.0	2081.0	DEL
441	1	86405796.0	86406139.0	343.0	DEL
442	1	86740971.0	86741686.0	715.0	DEL
443	1	87509962.0	87509962.0	2479.0	INS
444	1	87613611.0	87614260.0	649.0	DUP
445	1	87613665.0	87613665.0	590.0	INS
446	1	87613854.0	87613854.0	594.0	INS
447	1	88047130.0	88047286.0	156.0	DEL
448	1	88813582.0	88813582.0	358.0	INS
449	1	89094527.0	89095323.0	796.0	DEL
450	1	89122947.0	89122995.0	48.0	DEL
451	1	89122995.0	89122995.0	52.0	INS
452	1	89247066.0	89247066.0	139.0	INS
453	1	89423837.0	89424839.0	1002.0	DUP
454	1	89424736.0	89425759.0	1023.0	INV
455	1	89424738.0	89426792.0	2054.0	INV
456	1	90370478.0	90370478.0	140.0	INS
457	1	90914466.0	90914466.0	1692.0	INS
458	1	91040159.0	91040434.0	275.0	DEL
459	1	91225967.0	91231967.0	6000.0	DEL
460	1	91634867.0	91635016.0	149.0	DEL
461	1	91938897.0	91938897.0	230.0	INS
462	1	92128576.0	92132610.0	4034.0	INV
463	1	92128577.0	92132610.0	4033.0	INV
464	1	92131786.0	92135717.0	3931.0	INV
465	1	92131787.0	92135718.0	3931.0	INV
466	1	92134657.0	92134721.0	64.0	DEL
467	1	92680975.0	92681823.0	848.0	DEL
468	1	93498194.0	93498194.0	338.0	INS
469	1	93498195.0	93498195.0	676.0	INS
470	1	94288344.0	94291376.0	3032.0	DUP
471	1	94303606.0	94304523.0	917.0	DEL
472	1	95157200.0	95159041.0	1841.0	DUP
473	1	95157220.0	95157220.0	1874.0	INS
474	1	95158062.0	95158062.0	1840.0	INS
475	1	95158508.0	95158508.0	1854.0	INS
476	1	95158902.0	95158902.0	1848.0	INS
477	1	95342667.0	95342667.0	92.0	INS
478	1	95690383.0	95690434.0	51.0	DEL
479	1	95690383.0	95690822.0	439.0	DEL
480	1	95712726.0	95713189.0	463.0	DUP
481	1	95712965.0	95712965.0	464.0	INS
482	1	96446007.0	96446007.0	1020.0	INS
483	1	96483114.0	96483218.0	104.0	DEL
484	1	96868737.0	96868852.0	115.0	DEL
485	1	97511085.0	97511615.0	530.0	INV
486	1	97511087.0	97511616.0	529.0	INV
487	1	97717608.0	97717608.0	322.0	INS
488	1	97789231.0	97789231.0	41.0	INS
489	1	97991355.0	97991533.0	178.0	DEL
490	1	98038182.0	98041720.0	3538.0	DUP
491	1	98978181.0	98978231.0	50.0	DEL
492	1	99698410.0	99698410.0	113.0	INS
493	1	100198072.0	100204462.0	6390.0	DEL
494	1	100573092.0	100573588.0	496.0	DUP
495	1	100573260.0	100573260.0	500.0	INS
496	1	100781360.0	100781360.0	177.0	INS
497	1	101167302.0	101167302.0	359.0	INS
498	1	101231456.0	101232416.0	960.0	DEL
499	1	101770033.0	101770033.0	340.0	INS
500	1	102019089.0	102019089.0	96.0	INS
501	1	102548870.0	102552270.0	3400.0	INV
502	1	102550061.0	102552270.0	2209.0	INV
503	1	102551158.0	102552376.0	1218.0	DUP
504	1	102920501.0	102920501.0	330.0	INS
505	1	103096071.0	103096389.0	318.0	DEL
506	1	103110854.0	103111250.0	396.0	DEL
507	1	103647791.0	103647858.0	67.0	DEL
508	1	103647813.0	103647813.0	65.0	INS
509	1	103718740.0	103718740.0	328.0	INS
510	1	104103686.0	104113238.0	9552.0	DUP
511	1	104136714.0	104143283.0	6569.0	DUP
512	1	104310409.0	104318796.0	8387.0	DUP
513	1	104492991.0	104492991.0	290.0	INS
514	1	104669423.0	104669423.0	249.0	INS
515	1	104669426.0	104670173.0	747.0	DUP
516	1	104669540.0	104669540.0	82.0	INS
517	1	104669756.0	104669756.0	82.0	INS
518	1	104669770.0	104669770.0	324.0	INS
519	1	104669830.0	104669830.0	248.0	INS
520	1	104669917.0	104669917.0	582.0	INS
521	1	104670004.0	104670004.0	81.0	INS
522	1	104677179.0	104678376.0	1197.0	DEL
523	1	104739541.0	104739585.0	44.0	DEL
524	1	104739634.0	104739634.0	45.0	INS
525	1	105028017.0	105028017.0	345.0	INS
526	1	105054051.0	105054051.0	327.0	INS
527	1	105254917.0	105254917.0	1381.0	INS
528	1	105254918.0	105256299.0	1381.0	DUP
529	1	105255437.0	105255437.0	1394.0	INS
530	1	105256012.0	105256012.0	1383.0	INS
531	1	105428374.0	105428522.0	148.0	DEL
532	1	105667552.0	105668454.0	902.0	DEL
533	1	106218291.0	106221459.0	3168.0	INV
534	1	106219299.0	106220461.0	1162.0	INV
535	1	106219299.0	106221460.0	2161.0	INV
536	1	106220461.0	106221574.0	1113.0	DUP
537	1	106371118.0	106371118.0	340.0	INS
538	1	107220680.0	107224671.0	3991.0	DEL
539	1	107759244.0	107763143.0	3899.0	DEL
540	1	108477441.0	108477441.0	1455.0	INS
541	1	108477454.0	108478894.0	1440.0	DUP
542	1	108478074.0	108478887.0	813.0	DUP
543	1	108478834.0	108478834.0	1458.0	INS
544	1	108731762.0	108739580.0	7818.0	DUP
545	1	109597713.0	109597713.0	41.0	INS
546	1	109808788.0	109817837.0	9049.0	DEL
547	1	110228131.0	110228131.0	1777.0	INS
548	1	110228132.0	110229906.0	1774.0	DUP
549	1	110228647.0	110228647.0	1778.0	INS
550	1	110229416.0	110229416.0	1774.0	INS
551	1	110229905.0	110252580.0	22675.0	DEL
552	1	110902168.0	110902754.0	586.0	INV
553	1	110902169.0	110902755.0	586.0	INV
554	1	111112303.0	111112450.0	147.0	DEL
555	1	111290694.0	111290694.0	44.0	INS
556	1	111290718.0	111290758.0	40.0	DEL
557	1	111316193.0	111316766.0	573.0	DEL
558	1	111472688.0	111477716.0	5028.0	DEL
559	1	111829494.0	111832290.0	2796.0	DEL
560	1	111957293.0	111957906.0	613.0	DEL
561	1	112001231.0	112001231.0	85.0	INS
562	1	112007773.0	112007773.0	712.0	INS
563	1	112087192.0	112087971.0	779.0	DEL
564	1	112836932.0	112836932.0	54.0	INS
565	1	112836967.0	112837014.0	47.0	DEL
566	1	113036674.0	113037940.0	1266.0	DEL
567	1	113036778.0	113037527.0	749.0	DUP
568	1	113037399.0	113038555.0	1156.0	INV
569	1	113037400.0	113039515.0	2115.0	INV
570	1	113610264.0	113616294.0	6030.0	DEL
571	1	113715546.0	113715922.0	376.0	DEL
572	1	114039849.0	114045894.0	6045.0	DEL
573	1	114649246.0	114653674.0	4428.0	DEL
574	1	115319082.0	115321765.0	2683.0	DEL
575	1	117078187.0	117078471.0	284.0	DEL
576	1	118310218.0	118311104.0	886.0	DUP
577	1	118310971.0	118312973.0	2002.0	INV
578	1	118310973.0	118311993.0	1020.0	INV
579	1	118379649.0	118379649.0	273.0	INS
580	1	119553326.0	119553326.0	1080.0	INS
581	1	120012834.0	120013603.0	769.0	DEL
582	1	120916468.0	120922462.0	5994.0	DUP
583	1	121480911.0	121480911.0	2255.0	INS
584	1	121484370.0	121484370.0	56.0	INS
585	1	121485035.0	121485035.0	124.0	INS
586	1	142655255.0	142655430.0	175.0	DEL
587	1	143280458.0	143281740.0	1282.0	INV
588	1	143280481.0	143281759.0	1278.0	INV
589	1	143495728.0	143495871.0	143.0	DEL
590	1	143526202.0	143526202.0	990.0	INS
591	1	143542195.0	143543578.0	1383.0	DEL
592	1	143762460.0	143770624.0	8164.0	DUP
593	1	144340690.0	144340690.0	811.0	INS
594	1	144341113.0	144341113.0	812.0	INS
595	1	144618044.0	144622190.0	4146.0	DUP
596	1	145061696.0	145061696.0	97.0	INS
597	1	145090961.0	145098270.0	7309.0	DUP
598	1	145211288.0	145211288.0	85.0	INS
599	1	145294488.0	145300204.0	5716.0	DEL
600	1	145295074.0	145303069.0	7995.0	DUP
601	1	145300475.0	145302615.0	2140.0	DEL
602	1	145471520.0	145475036.0	3516.0	DUP
603	1	146163753.0	146164616.0	863.0	DUP
604	1	146248121.0	146250252.0	2131.0	DEL
605	1	147422168.0	147422265.0	97.0	DEL
606	1	147422273.0	147422273.0	96.0	INS
607	1	148740398.0	148740398.0	643.0	INS
608	1	149051048.0	149060278.0	9230.0	DUP
609	1	149525699.0	149528072.0	2373.0	DUP
610	1	149750638.0	149753572.0	2934.0	DUP
611	1	150200104.0	150200104.0	84.0	INS
612	1	150691456.0	150691749.0	293.0	DEL
613	1	151624152.0	151624152.0	43.0	INS
614	1	151624878.0	151624878.0	70.0	INS
615	1	151819559.0	151819917.0	358.0	DEL
616	1	152081834.0	152082257.0	423.0	DEL
617	1	152081834.0	152082707.0	873.0	DEL
618	1	152082338.0	152082788.0	450.0	DEL
619	1	152187980.0	152190798.0	2818.0	DEL
620	1	152323146.0	152324673.0	1527.0	DEL
621	1	152323148.0	152323325.0	177.0	DEL
622	1	152327223.0	152327223.0	52.0	INS
623	1	152327248.0	152327421.0	173.0	DEL
624	1	152327248.0	152327883.0	635.0	DEL
625	1	152327710.0	152327883.0	173.0	DEL
626	1	152327883.0	152327883.0	60.0	INS
627	1	152443884.0	152443884.0	85.0	INS
628	1	152649888.0	152655744.0	5856.0	DUP
629	1	152758874.0	152758874.0	58.0	INS
630	1	152759781.0	152760416.0	635.0	DEL
631	1	152760417.0	152770278.0	9861.0	DUP
632	1	154107229.0	154107229.0	80.0	INS
633	1	154352168.0	154352828.0	660.0	DEL
634	1	154352538.0	154352578.0	40.0	DEL
635	1	154352656.0	154352821.0	165.0	DEL
636	1	154999688.0	154999871.0	183.0	DEL
637	1	155189136.0	155197120.0	7984.0	DUP
638	1	155670528.0	155670576.0	48.0	DEL
639	1	156526671.0	156529010.0	2339.0	DEL
640	1	157173863.0	157175377.0	1514.0	DEL
641	1	157711914.0	157713731.0	1817.0	INV
642	1	157711989.0	157711989.0	56.0	INS
643	1	157713729.0	157713784.0	55.0	DEL
644	1	157886226.0	157892226.0	6000.0	DEL
645	1	158041773.0	158042361.0	588.0	INV
646	1	158041774.0	158042361.0	587.0	INV
647	1	158336530.0	158336530.0	41.0	INS
648	1	158488316.0	158488658.0	342.0	DEL
649	1	158712069.0	158712341.0	272.0	DEL
650	1	158726484.0	158726484.0	1488.0	INS
651	1	158726492.0	158727972.0	1480.0	DUP
652	1	158727353.0	158727353.0	1495.0	INS
653	1	158727515.0	158727515.0	1488.0	INS
654	1	158851442.0	158852049.0	607.0	DEL
655	1	158851450.0	158851878.0	428.0	DEL
656	1	158867410.0	158869977.0	2567.0	DEL
657	1	158961364.0	158966193.0	4829.0	DEL
658	1	159012419.0	159012516.0	97.0	DEL
659	1	159012419.0	159016676.0	4257.0	DEL
660	1	159014134.0	159014156.0	22.0	DEL
661	1	159016579.0	159016676.0	97.0	DEL
662	1	159648755.0	159649659.0	904.0	DEL
663	1	160684145.0	160684190.0	45.0	DEL
664	1	160684145.0	160684388.0	243.0	DEL
665	1	160690555.0	160690644.0	89.0	DEL
666	1	160690586.0	160693458.0	2872.0	DEL
667	1	160934975.0	160935322.0	347.0	DEL
668	1	160954870.0	160955330.0	460.0	DEL
669	1	161005090.0	161005090.0	940.0	INS
670	1	161703017.0	161703197.0	180.0	DEL
671	1	161838520.0	161838520.0	345.0	INS
672	1	162052689.0	162052985.0	296.0	DEL
673	1	162747440.0	162747440.0	198.0	INS
674	1	162838111.0	162841080.0	2969.0	INV
675	1	162839137.0	162841081.0	1944.0	INV
676	1	162840316.0	162841223.0	907.0	DUP
677	1	162865111.0	162865111.0	218.0	INS
678	1	163007410.0	163007474.0	64.0	DEL
679	1	163088770.0	163088770.0	398.0	INS
680	1	163217217.0	163217217.0	85.0	INS
681	1	163314406.0	163314406.0	339.0	INS
682	1	163684746.0	163684786.0	40.0	DEL
683	1	164239522.0	164239522.0	847.0	INS
684	1	164350483.0	164351071.0	588.0	DUP
685	1	164350545.0	164350545.0	604.0	INS
686	1	164350716.0	164350716.0	604.0	INS
687	1	164427556.0	164427556.0	79.0	INS
688	1	164748428.0	164751192.0	2764.0	DEL
689	1	165322544.0	165326691.0	4147.0	DEL
690	1	165861357.0	165861357.0	1629.0	INS
691	1	167177163.0	167177163.0	2880.0	INS
692	1	168364507.0	168364507.0	408.0	INS
693	1	168379635.0	168379635.0	230.0	INS
694	1	169024544.0	169025040.0	496.0	DEL
695	1	169058404.0	169058404.0	976.0	INS
696	1	169975090.0	169975090.0	740.0	INS
697	1	171189921.0	171190456.0	535.0	DEL
698	1	172636799.0	172636799.0	78.0	INS
699	1	172636800.0	172636876.0	76.0	DUP
700	1	172685440.0	172686824.0	1384.0	DEL
701	1	172943427.0	172943427.0	40.0	INS
702	1	174318964.0	174319064.0	100.0	DEL
703	1	174483900.0	174483900.0	924.0	INS
704	1	175200212.0	175202074.0	1862.0	INV
705	1	175200796.0	175201776.0	980.0	INV
706	1	175200799.0	175201778.0	979.0	INV
707	1	175201119.0	175201407.0	288.0	DEL
708	1	175201679.0	175201807.0	128.0	DEL
709	1	175911022.0	175912062.0	1040.0	DUP
710	1	175911921.0	175912860.0	939.0	INV
711	1	175911921.0	175913831.0	1910.0	INV
712	1	176101589.0	176101687.0	98.0	DEL
713	1	176101589.0	176101822.0	233.0	DEL
714	1	176102091.0	176102207.0	116.0	DEL
715	1	176477005.0	176479440.0	2435.0	DEL
716	1	176651250.0	176652262.0	1012.0	DUP
717	1	176651317.0	176651317.0	1012.0	INS
718	1	176651767.0	176651767.0	1013.0	INS
719	1	177388398.0	177388398.0	411.0	INS
720	1	178397576.0	178397576.0	342.0	INS
721	1	179650712.0	179650712.0	598.0	INS
722	1	181131719.0	181133276.0	1557.0	DUP
723	1	181131850.0	181131850.0	1560.0	INS
724	1	181132311.0	181132311.0	1562.0	INS
725	1	181133238.0	181133238.0	1574.0	INS
726	1	181605165.0	181612041.0	6876.0	DUP
727	1	182108839.0	182112146.0	3307.0	INV
728	1	182109979.0	182111096.0	1117.0	INV
729	1	182109979.0	182112140.0	2161.0	INV
730	1	182111096.0	182112292.0	1196.0	DUP
731	1	182289344.0	182289633.0	289.0	DEL
732	1	183576531.0	183579498.0	2967.0	INV
733	1	183577527.0	183578726.0	1199.0	INV
734	1	183577527.0	183579500.0	1973.0	INV
735	1	183578726.0	183579660.0	934.0	DUP
736	1	184937051.0	184937324.0	273.0	DEL
737	1	185373059.0	185373418.0	359.0	DEL
738	1	185504674.0	185504674.0	362.0	INS
739	1	185766848.0	185767115.0	267.0	DEL
740	1	185826795.0	185829964.0	3169.0	INV
741	1	185827959.0	185829101.0	1142.0	INV
742	1	185827959.0	185829961.0	2002.0	INV
743	1	185829102.0	185830126.0	1024.0	DUP
744	1	186839733.0	186839962.0	229.0	DEL
745	1	187441806.0	187441806.0	2002.0	INS
746	1	187464830.0	187466486.0	1656.0	INV
747	1	187464831.0	187466486.0	1655.0	INV
748	1	187464836.0	187466728.0	1892.0	DUP
749	1	187464912.0	187467377.0	2465.0	INV
750	1	187464914.0	187467379.0	2465.0	INV
751	1	187893835.0	187893835.0	85.0	INS
752	1	187939992.0	187939992.0	876.0	INS
753	1	187939994.0	187940868.0	874.0	DUP
754	1	187940485.0	187940485.0	880.0	INS
755	1	187955359.0	187955359.0	356.0	INS
756	1	188174623.0	188174623.0	130.0	INS
757	1	188374125.0	188374567.0	442.0	DUP
758	1	188374344.0	188374344.0	441.0	INS
759	1	188376189.0	188376189.0	772.0	INS
760	1	188376190.0	188376965.0	775.0	DUP
761	1	188376718.0	188376718.0	776.0	INS
762	1	188438186.0	188438186.0	326.0	INS
763	1	188539464.0	188540209.0	745.0	DEL
764	1	188548542.0	188548542.0	85.0	INS
765	1	188832817.0	188832817.0	85.0	INS
766	1	189032873.0	189033184.0	311.0	DEL
767	1	189247008.0	189247008.0	328.0	INS
768	1	189292555.0	189292555.0	304.0	INS
769	1	189430891.0	189431766.0	875.0	DUP
770	1	189431597.0	189432469.0	872.0	INV
771	1	189431598.0	189433594.0	1996.0	INV
772	1	189772004.0	189772522.0	518.0	DEL
773	1	190376760.0	190381522.0	4762.0	DUP
774	1	190381527.0	190381527.0	281.0	INS
775	1	190381546.0	190381546.0	113.0	INS
776	1	190381759.0	190381759.0	23.0	INS
777	1	190597838.0	190598232.0	394.0	DEL
778	1	190638400.0	190646808.0	8408.0	DUP
779	1	191786725.0	191787178.0	453.0	DEL
780	1	191787090.0	191787178.0	88.0	DEL
781	1	191911218.0	191916122.0	4904.0	DUP
782	1	192242217.0	192242217.0	228.0	INS
783	1	192356055.0	192356110.0	55.0	DEL
784	1	192356125.0	192356125.0	52.0	INS
785	1	192610351.0	192610470.0	119.0	DEL
786	1	193235426.0	193235678.0	252.0	DEL
787	1	193515215.0	193515746.0	531.0	INV
788	1	193515217.0	193515747.0	530.0	INV
789	1	193999106.0	194000114.0	1008.0	DEL
790	1	194637502.0	194639437.0	1935.0	INV
791	1	194637503.0	194639437.0	1934.0	INV
792	1	194638692.0	194638889.0	197.0	INV
793	1	194934618.0	194934618.0	1042.0	INS
794	1	195013808.0	195019757.0	5949.0	DEL
795	1	195775772.0	195778716.0	2944.0	INV
796	1	195776778.0	195777878.0	1100.0	INV
797	1	195776778.0	195778714.0	1936.0	INV
798	1	195777878.0	195778892.0	1014.0	DUP
799	1	196547125.0	196547556.0	431.0	DEL
800	1	196656271.0	196661614.0	5343.0	DUP
801	1	196711133.0	196716973.0	5840.0	DEL
802	1	196736086.0	196736147.0	61.0	DEL
803	1	196736086.0	196745404.0	9318.0	DEL
804	1	196744619.0	196744619.0	24.0	INS
805	1	196745343.0	196745404.0	61.0	DEL
806	1	197756794.0	197757995.0	1201.0	INV
807	1	197756795.0	197757998.0	1203.0	INV
808	1	197894039.0	197894301.0	262.0	DEL
809	1	198118729.0	198118729.0	3908.0	INS
810	1	198293058.0	198293058.0	41.0	INS
811	1	198773790.0	198775397.0	1607.0	DEL
812	1	199436586.0	199437079.0	493.0	DUP
813	1	199436998.0	199436998.0	498.0	INS
814	1	199438744.0	199440194.0	1450.0	DEL
815	1	199564177.0	199566652.0	2475.0	DUP
816	1	200083841.0	200086945.0	3104.0	INV
817	1	200084960.0	200086144.0	1184.0	INV
818	1	200255619.0	200259610.0	3991.0	DUP
819	1	200879948.0	200880414.0	466.0	DEL
820	1	201178938.0	201179024.0	86.0	DEL
821	1	201178938.0	201180104.0	1166.0	DEL
822	1	201225548.0	201225695.0	147.0	DEL
823	1	201226992.0	201227214.0	222.0	DEL
824	1	201227006.0	201227533.0	527.0	DEL
825	1	201227428.0	201227664.0	236.0	DEL
826	1	202001137.0	202001809.0	672.0	DEL
827	1	202083586.0	202084422.0	836.0	DUP
828	1	202084235.0	202085082.0	847.0	INV
829	1	202084236.0	202086172.0	1936.0	INV
830	1	202173934.0	202174470.0	536.0	DEL
831	1	202173935.0	202174113.0	178.0	DEL
832	1	202174268.0	202174593.0	325.0	DEL
833	1	202360575.0	202361386.0	811.0	DEL
834	1	203064094.0	203065204.0	1110.0	DUP
835	1	203064443.0	203064443.0	1119.0	INS
836	1	203065166.0	203065166.0	1114.0	INS
837	1	203684935.0	203686033.0	1098.0	DUP
838	1	203684982.0	203684982.0	1105.0	INS
839	1	203685207.0	203685207.0	1168.0	INS
840	1	203685848.0	203685848.0	1107.0	INS
841	1	204440011.0	204440194.0	183.0	DEL
842	1	204440011.0	204440616.0	605.0	DEL
843	1	204440022.0	204441134.0	1112.0	DEL
844	1	205853579.0	205853713.0	134.0	DEL
845	1	206223556.0	206229902.0	6346.0	DUP
846	1	206280912.0	206280912.0	1622.0	INS
847	1	206285682.0	206285682.0	302.0	INS
848	1	206856627.0	206859764.0	3137.0	DUP
849	1	207119656.0	207119656.0	85.0	INS
850	1	207272268.0	207272268.0	49.0	INS
851	1	207292384.0	207293038.0	654.0	DEL
852	1	207542001.0	207543902.0	1901.0	DUP
853	1	207542241.0	207545578.0	3337.0	DUP
854	1	207542581.0	207542581.0	1923.0	INS
855	1	207543234.0	207543234.0	1908.0	INS
856	1	207821693.0	207827624.0	5931.0	DUP
857	1	208762783.0	208762783.0	258.0	INS
858	1	209621800.0	209628409.0	6609.0	DEL
859	1	209822562.0	209825611.0	3049.0	INV
860	1	209823575.0	209824790.0	1215.0	INV
861	1	209823579.0	209825614.0	2035.0	INV
862	1	209824790.0	209825804.0	1014.0	DUP
863	1	209935342.0	209935842.0	500.0	DEL
864	1	209944981.0	209945026.0	45.0	DEL
865	1	209944983.0	209945322.0	339.0	DEL
866	1	210078066.0	210085960.0	7894.0	DEL
867	1	210295125.0	210295815.0	690.0	DEL
868	1	210381256.0	210386584.0	5328.0	DEL
869	1	210593994.0	210595615.0	1621.0	DEL
870	1	211152696.0	211155614.0	2918.0	DUP
871	1	211965638.0	211965638.0	134.0	INS
872	1	212363441.0	212363818.0	377.0	DEL
873	1	212470407.0	212473404.0	2997.0	DEL
874	1	212641654.0	212641654.0	1183.0	INS
875	1	212641683.0	212641683.0	328.0	INS
876	1	213027172.0	213029144.0	1972.0	DEL
877	1	213027173.0	213027337.0	164.0	DEL
878	1	213440137.0	213441624.0	1487.0	DEL
879	1	215400902.0	215400902.0	84.0	INS
880	1	217085526.0	217085706.0	180.0	DEL
881	1	217397789.0	217397789.0	45.0	INS
882	1	217397801.0	217397845.0	44.0	DEL
883	1	218182380.0	218188872.0	6492.0	DEL
884	1	218418529.0	218421569.0	3040.0	DEL
885	1	218785908.0	218786219.0	311.0	DEL
886	1	219929076.0	219931952.0	2876.0	INV
887	1	219930170.0	219931268.0	1098.0	INV
888	1	219930170.0	219931952.0	1782.0	INV
889	1	219931266.0	219932156.0	890.0	DUP
890	1	220114516.0	220115150.0	634.0	DEL
891	1	220114620.0	220115121.0	501.0	DEL
892	1	220200238.0	220200238.0	141.0	INS
893	1	220221535.0	220224446.0	2911.0	DEL
894	1	220502930.0	220503571.0	641.0	DEL
895	1	220840380.0	220841248.0	868.0	DEL
896	1	220841149.0	220841238.0	89.0	DEL
897	1	221898915.0	221898915.0	86.0	INS
898	1	222143747.0	222143747.0	43.0	INS
899	1	222143809.0	222143909.0	100.0	DEL
900	1	222143868.0	222143868.0	102.0	INS
901	1	222144976.0	222146418.0	1442.0	INV
902	1	222147502.0	222147603.0	101.0	DEL
903	1	222147568.0	222147568.0	100.0	INS
904	1	222147665.0	222147710.0	45.0	DEL
905	1	222296115.0	222296115.0	264.0	INS
906	1	222373943.0	222378661.0	4718.0	DUP
907	1	223204567.0	223205006.0	439.0	DEL
908	1	223823849.0	223823941.0	92.0	DEL
909	1	223823978.0	223824159.0	181.0	DEL
910	1	223824077.0	223825168.0	1091.0	DEL
911	1	223824273.0	223824510.0	237.0	DEL
912	1	223824451.0	223824511.0	60.0	DEL
913	1	223824613.0	223825154.0	541.0	DEL
914	1	224201230.0	224203734.0	2504.0	DEL
915	1	224263205.0	224264966.0	1761.0	DUP
916	1	224263233.0	224263233.0	1769.0	INS
917	1	224264958.0	224264958.0	1765.0	INS
918	1	224566221.0	224566221.0	49.0	INS
919	1	225256496.0	225256781.0	285.0	DEL
920	1	225266298.0	225266747.0	449.0	DEL
921	1	225762240.0	225762544.0	304.0	DEL
922	1	226006739.0	226006948.0	209.0	DEL
923	1	226543826.0	226544259.0	433.0	DEL
924	1	227502416.0	227502416.0	212.0	INS
925	1	227681540.0	227683469.0	1929.0	INV
926	1	227681541.0	227683470.0	1929.0	INV
927	1	227759459.0	227759864.0	405.0	DEL
928	1	228024107.0	228024380.0	273.0	DEL
929	1	228032835.0	228032900.0	65.0	DEL
930	1	228246801.0	228246801.0	854.0	INS
931	1	228246802.0	228247654.0	852.0	DUP
932	1	228247358.0	228247358.0	854.0	INS
933	1	228255355.0	228260105.0	4750.0	DUP
934	1	228255494.0	228261200.0	5706.0	DUP
935	1	228259266.0	228259306.0	40.0	DEL
936	1	228344738.0	228347464.0	2726.0	DUP
937	1	228572173.0	228572478.0	305.0	DEL
938	1	228819872.0	228820226.0	354.0	DEL
939	1	228959895.0	228959895.0	85.0	INS
940	1	228959896.0	228959896.0	426.0	INS
941	1	229433449.0	229433449.0	672.0	INS
942	1	229433459.0	229434122.0	663.0	DUP
943	1	229433856.0	229433856.0	672.0	INS
944	1	229693791.0	229694721.0	930.0	DEL
945	1	231146523.0	231146523.0	880.0	INS
946	1	231337650.0	231337650.0	576.0	INS
947	1	231897885.0	231898028.0	143.0	DEL
948	1	232349998.0	232349998.0	386.0	INS
949	1	232458602.0	232460182.0	1580.0	DEL
950	1	232504746.0	232505022.0	276.0	DUP
951	1	232504906.0	232504906.0	277.0	INS
952	1	232836559.0	232836811.0	252.0	DEL
953	1	232852298.0	232852884.0	586.0	DEL
954	1	232891502.0	232897977.0	6475.0	DEL
955	1	233519111.0	233519111.0	330.0	INS
956	1	234539171.0	234539171.0	44.0	INS
957	1	234539186.0	234539227.0	41.0	DEL
958	1	235314877.0	235315929.0	1052.0	DUP
959	1	235315722.0	235316877.0	1155.0	INV
960	1	235315722.0	235317740.0	2018.0	INV
961	1	235457616.0	235457880.0	264.0	DEL
962	1	235536194.0	235538341.0	2147.0	DEL
963	1	235603358.0	235603411.0	53.0	DEL
964	1	235603358.0	235609616.0	6258.0	DEL
965	1	235603578.0	235609786.0	6208.0	DEL
966	1	236259843.0	236259843.0	536.0	INS
967	1	236260208.0	236260208.0	536.0	INS
968	1	236282656.0	236291030.0	8374.0	DEL
969	1	236304748.0	236306778.0	2030.0	DUP
970	1	236304836.0	236304836.0	2031.0	INS
971	1	236306486.0	236306486.0	2054.0	INS
972	1	236549089.0	236551332.0	2243.0	DEL
973	1	236875717.0	236879506.0	3789.0	DEL
974	1	236877275.0	236877340.0	65.0	DEL
975	1	236877384.0	236877517.0	133.0	DEL
976	1	236877896.0	236877962.0	66.0	DEL
977	1	236918889.0	236920589.0	1700.0	DUP
978	1	236919008.0	236919008.0	295.0	INS
979	1	236919107.0	236919107.0	541.0	INS
980	1	236919238.0	236919238.0	1432.0	INS
981	1	236919348.0	236919348.0	806.0	INS
982	1	236919349.0	236919349.0	99.0	INS
983	1	236919515.0	236919515.0	251.0	INS
984	1	236919517.0	236920589.0	1072.0	DUP
985	1	236919564.0	236919612.0	48.0	DEL
986	1	236919629.0	236919629.0	49.0	INS
987	1	236919729.0	236919729.0	95.0	INS
988	1	236919979.0	236919979.0	43.0	INS
989	1	236920091.0	236920139.0	48.0	DEL
990	1	236920167.0	236920167.0	645.0	INS
991	1	236920232.0	236920232.0	48.0	INS
992	1	236920414.0	236920414.0	193.0	INS
993	1	237123766.0	237132720.0	8954.0	DUP
994	1	237795194.0	237795194.0	780.0	INS
995	1	237963563.0	237966178.0	2615.0	DUP
996	1	237967596.0	237967596.0	327.0	INS
997	1	238657844.0	238658284.0	440.0	DEL
998	1	238852440.0	238853268.0	828.0	DEL
999	1	239779532.0	239779532.0	1036.0	INS
1000	1	240115960.0	240116870.0	910.0	INV
1001	1	240115961.0	240116871.0	910.0	INV
1002	1	240116113.0	240116340.0	227.0	INV
1003	1	240116114.0	240116341.0	227.0	INV
1004	1	240171208.0	240174292.0	3084.0	DUP
1005	1	240176335.0	240176850.0	515.0	DUP
1006	1	240176341.0	240176341.0	518.0	INS
1007	1	240641139.0	240641569.0	430.0	DEL
1008	1	241425962.0	241426215.0	253.0	DEL
1009	1	242859877.0	242860556.0	679.0	DEL
1010	1	243119937.0	243119998.0	61.0	DEL
1011	1	243264931.0	243265334.0	403.0	DEL
1012	1	243636777.0	243637464.0	687.0	DEL
1013	1	244650202.0	244650262.0	60.0	DEL
1014	1	245100371.0	245100442.0	71.0	DEL
1015	1	245100466.0	245100466.0	74.0	INS
1016	1	245574609.0	245575273.0	664.0	DUP
1017	1	245574739.0	245574739.0	667.0	INS
1018	1	245575204.0	245575204.0	670.0	INS
1019	1	245606206.0	245606262.0	56.0	DEL
1020	1	245763205.0	245763205.0	1000.0	INS
1021	1	245777938.0	245778555.0	617.0	DEL
1022	1	245961272.0	245961272.0	956.0	INS
1023	1	246035369.0	246035947.0	578.0	DEL
1024	1	246137751.0	246140382.0	2631.0	DEL
1025	1	246139640.0	246139640.0	49.0	INS
1026	1	246139672.0	246139721.0	49.0	DEL
1027	1	246155132.0	246155554.0	422.0	DEL
1028	1	246155892.0	246156202.0	310.0	DEL
1029	1	246156706.0	246157095.0	389.0	DEL
1030	1	246235333.0	246235386.0	53.0	DEL
1031	1	246396187.0	246396234.0	47.0	DEL
1032	1	246415416.0	246415416.0	61.0	INS
1033	1	246552020.0	246552077.0	57.0	DEL
1034	1	246552898.0	246553194.0	296.0	DEL
1035	1	246553088.0	246553194.0	106.0	DEL
1036	1	246558759.0	246559257.0	498.0	DEL
1037	1	246625334.0	246625760.0	426.0	DEL
1038	1	246684662.0	246684915.0	253.0	DEL
1039	1	246684857.0	246684914.0	57.0	DEL
1040	1	246927636.0	246929070.0	1434.0	DEL
1041	1	246928226.0	246928448.0	222.0	DEL
1042	1	246946332.0	246946332.0	160.0	INS
1043	1	246946414.0	246946414.0	54.0	INS
1044	1	246946429.0	246946429.0	601.0	INS
1045	1	246946446.0	246946446.0	600.0	INS
1046	1	246946464.0	246946464.0	110.0	INS
1047	1	246946640.0	246946640.0	276.0	INS
1048	1	246946749.0	246946749.0	112.0	INS
1049	1	246969897.0	246969985.0	88.0	DEL
1050	1	246989155.0	246989294.0	139.0	DEL
1051	1	247280799.0	247280843.0	44.0	DEL
1052	1	247281801.0	247281893.0	92.0	DEL
1053	1	247291105.0	247291417.0	312.0	INV
1054	1	247291107.0	247291417.0	310.0	INV
1055	1	247291971.0	247293274.0	1303.0	DUP
1056	1	247292188.0	247292188.0	1311.0	INS
1057	1	247292226.0	247292435.0	209.0	DEL
1058	1	247292299.0	247292299.0	367.0	INS
1059	1	247292461.0	247292461.0	632.0	INS
1060	1	247292493.0	247292493.0	58.0	INS
1061	1	247292601.0	247292601.0	254.0	INS
1062	1	247292626.0	247292626.0	1319.0	INS
1063	1	247292700.0	247292700.0	126.0	INS
1064	1	247292743.0	247292743.0	65.0	INS
1065	1	247293011.0	247293275.0	264.0	DUP
1066	1	247293019.0	247293019.0	199.0	INS
1067	1	247293049.0	247293049.0	323.0	INS
1068	1	247293055.0	247293055.0	641.0	INS
1069	1	247293147.0	247293147.0	196.0	INS
1070	1	247293171.0	247293171.0	63.0	INS
1071	1	247333628.0	247333940.0	312.0	INV
1072	1	247333629.0	247333941.0	312.0	INV
1073	1	247526391.0	247526391.0	220.0	INS
1074	1	247812534.0	247812584.0	50.0	DEL
1075	1	247850469.0	247856494.0	6025.0	DEL
1076	1	247952328.0	247952328.0	45.0	INS
1077	1	248207827.0	248208123.0	296.0	DEL
1078	1	248546379.0	248547452.0	1073.0	DEL
1079	1	248546386.0	248546738.0	352.0	DEL
1080	1	248546387.0	248546592.0	205.0	DEL
1081	1	248546388.0	248546495.0	107.0	DEL
1082	1	248546396.0	248546396.0	40.0	INS
1083	1	248546668.0	248546736.0	68.0	DEL
1084	1	248565918.0	248565918.0	1981.0	INS
1085	1	248571338.0	248572431.0	1093.0	DUP
1086	1	248571378.0	248571378.0	56.0	INS
1087	1	248571397.0	248571397.0	105.0	INS
1088	1	248571420.0	248571420.0	1184.0	INS
1089	1	248571434.0	248571434.0	534.0	INS
1090	1	248571472.0	248571472.0	163.0	INS
1091	1	248571564.0	248571564.0	56.0	INS
1092	1	248571605.0	248571605.0	574.0	INS
1093	1	248571636.0	248571636.0	1017.0	INS
1094	1	248571686.0	248571686.0	52.0	INS
1095	1	248571695.0	248571695.0	113.0	INS
1096	1	248571725.0	248571725.0	109.0	INS
1097	1	248571767.0	248571925.0	158.0	DEL
1098	1	248571800.0	248571800.0	55.0	INS
1099	1	248571808.0	248571808.0	624.0	INS
1100	1	248571877.0	248571877.0	108.0	INS
1101	1	248571884.0	248571884.0	40.0	INS
1102	1	248571933.0	248571933.0	435.0	INS
1103	1	248572094.0	248572094.0	53.0	INS
1104	1	248572096.0	248572096.0	114.0	INS
1105	1	248572108.0	248572108.0	1163.0	INS
1106	1	248572125.0	248572125.0	113.0	INS
1107	1	248572130.0	248572130.0	212.0	INS
1108	1	248572223.0	248572223.0	377.0	INS
1109	1	248572255.0	248572255.0	110.0	INS
1110	1	248633777.0	248636527.0	2750.0	DUP
1111	1	248635454.0	248635454.0	2758.0	INS
1112	1	248666882.0	248667436.0	554.0	INV
1113	1	248666882.0	248667458.0	576.0	INV
1114	1	248667131.0	248667131.0	3513.0	INS
1115	1	248667666.0	248707783.0	40117.0	DEL
1116	1	248668660.0	248670336.0	1676.0	INV
1117	1	248682565.0	248682565.0	473.0	INS
1118	1	248682566.0	248691626.0	9060.0	INV
1119	1	248691625.0	248692097.0	472.0	DEL
1120	1	248707000.0	248707782.0	782.0	INV
1121	1	248707001.0	248707781.0	780.0	INV
1122	1	248758804.0	248760865.0	2061.0	DUP
1123	1	248758865.0	248758865.0	2075.0	INS
1124	1	248759351.0	248759351.0	2063.0	INS
1125	1	248760208.0	248760208.0	2084.0	INS
1126	1	248849859.0	248850136.0	277.0	DEL
1127	1	249097761.0	249097801.0	40.0	DEL
1128	1	249144920.0	249150546.0	5626.0	DEL
1129	1	249232429.0	249232519.0	90.0	DEL
1130	1	249240019.0	249240019.0	135.0	INS
1131	1	249240052.0	249240052.0	68.0	INS
1132	1	249240186.0	249240298.0	112.0	DEL
1133	1	249240282.0	249240333.0	51.0	DEL
1134	1	249240545.0	249240545.0	46.0	INS
1135	10	368906.0	368955.0	49.0	DEL
1136	10	393141.0	393141.0	42.0	INS
1137	10	440493.0	440710.0	217.0	DEL
1138	10	502062.0	502175.0	113.0	DEL
1139	10	535562.0	535612.0	50.0	DEL
1140	10	535801.0	535801.0	52.0	INS
1141	10	563740.0	563740.0	342.0	INS
1142	10	564973.0	564973.0	1095.0	INS
1143	10	564976.0	566064.0	1088.0	DUP
1144	10	565711.0	565711.0	1091.0	INS
1145	10	586807.0	587200.0	393.0	DEL
1146	10	601663.0	601663.0	830.0	INS
1147	10	654527.0	654527.0	40.0	INS
1148	10	682694.0	683534.0	840.0	DEL
1149	10	724964.0	725103.0	139.0	DEL
1150	10	725033.0	725666.0	633.0	DEL
1151	10	725360.0	725668.0	308.0	DEL
1152	10	725593.0	725668.0	75.0	DEL
1153	10	763776.0	764091.0	315.0	DEL
1154	10	763970.0	764025.0	55.0	DEL
1155	10	764048.0	764187.0	139.0	DEL
1156	10	769050.0	770078.0	1028.0	DUP
1157	10	769128.0	769442.0	314.0	DEL
1158	10	769213.0	769213.0	641.0	INS
1159	10	769264.0	769264.0	367.0	INS
1160	10	769393.0	769470.0	77.0	DEL
1161	10	769561.0	769561.0	976.0	INS
1162	10	769569.0	769569.0	81.0	INS
1163	10	769997.0	769997.0	975.0	INS
1164	10	770006.0	770006.0	114.0	INS
1165	10	770057.0	770057.0	315.0	INS
1166	10	824100.0	824614.0	514.0	DEL
1167	10	836094.0	836446.0	352.0	DEL
1168	10	997710.0	999626.0	1916.0	DUP
1169	10	998344.0	998344.0	1942.0	INS
1170	10	998429.0	998429.0	312.0	INS
1171	10	998610.0	998610.0	50.0	INS
1172	10	998700.0	998700.0	108.0	INS
1173	10	998715.0	998715.0	317.0	INS
1174	10	998890.0	998890.0	51.0	INS
1175	10	998994.0	998994.0	108.0	INS
1176	10	999013.0	999013.0	345.0	INS
1177	10	999026.0	999026.0	319.0	INS
1178	10	999034.0	999034.0	801.0	INS
1179	10	999072.0	999124.0	52.0	DEL
1180	10	999212.0	999212.0	1548.0	INS
1181	10	999224.0	999224.0	52.0	INS
1182	10	999365.0	999365.0	319.0	INS
1183	10	999447.0	999447.0	369.0	INS
1184	10	1000808.0	1000938.0	130.0	DEL
1185	10	1000918.0	1001358.0	440.0	DEL
1186	10	1001254.0	1001356.0	102.0	DEL
1187	10	1072440.0	1075648.0	3208.0	DEL
1188	10	1075648.0	1075648.0	50.0	INS
1189	10	1092580.0	1093979.0	1399.0	DEL
1190	10	1145661.0	1146114.0	453.0	DEL
1191	10	1234930.0	1236331.0	1401.0	DEL
1192	10	1282045.0	1282140.0	95.0	DEL
1193	10	1369579.0	1369579.0	68.0	INS
1194	10	1369598.0	1369671.0	73.0	DEL
1195	10	1415930.0	1416247.0	317.0	DEL
1196	10	1451774.0	1452387.0	613.0	DEL
1197	10	1481708.0	1481848.0	140.0	DEL
1198	10	1506750.0	1506880.0	130.0	DEL
1199	10	1531298.0	1531695.0	397.0	DEL
1200	10	1537531.0	1538085.0	554.0	DEL
1201	10	1602211.0	1603010.0	799.0	DEL
1202	10	1634604.0	1634856.0	252.0	DEL
1203	10	1658670.0	1658670.0	70.0	INS
1204	10	1658670.0	1658670.0	1281.0	INS
1205	10	1658894.0	1660026.0	1132.0	DUP
1206	10	1659202.0	1659202.0	480.0	INS
1207	10	1659279.0	1659279.0	814.0	INS
1208	10	1659776.0	1659776.0	1277.0	INS
1209	10	1668100.0	1668606.0	506.0	DUP
1210	10	1668213.0	1668213.0	130.0	INS
1211	10	1668269.0	1668269.0	507.0	INS
1212	10	1668363.0	1668363.0	191.0	INS
1213	10	1668408.0	1668408.0	61.0	INS
1214	10	1668583.0	1668583.0	265.0	INS
1215	10	1668647.0	1668647.0	226.0	INS
1216	10	1815636.0	1815796.0	160.0	DEL
1217	10	1842491.0	1842709.0	218.0	DEL
1218	10	1842660.0	1842738.0	78.0	DEL
1219	10	2379490.0	2379790.0	300.0	DEL
1220	10	2388031.0	2388031.0	357.0	INS
1221	10	2519435.0	2520032.0	597.0	DEL
1222	10	2564605.0	2564660.0	55.0	DEL
1223	10	3103152.0	3103454.0	302.0	DEL
1224	10	3103238.0	3103376.0	138.0	DEL
1225	10	3103405.0	3103450.0	45.0	DEL
1226	10	3108962.0	3112530.0	3568.0	DUP
1227	10	3155539.0	3155697.0	158.0	DEL
1228	10	3157288.0	3157829.0	541.0	DEL
1229	10	3384116.0	3384116.0	366.0	INS
1230	10	3504280.0	3504398.0	118.0	DEL
1231	10	3504282.0	3504720.0	438.0	DEL
1232	10	3568985.0	3568985.0	342.0	INS
1233	10	3612080.0	3612261.0	181.0	DEL
1234	10	4708492.0	4710515.0	2023.0	DEL
1235	10	4951370.0	4954359.0	2989.0	INV
1236	10	4952411.0	4953379.0	968.0	INV
1237	10	5201522.0	5201522.0	1080.0	INS
1238	10	5287304.0	5293345.0	6041.0	DEL
1239	10	5522739.0	5523261.0	522.0	DEL
1240	10	5643654.0	5644451.0	797.0	DEL
1241	10	5729150.0	5729150.0	2413.0	INS
1242	10	6248774.0	6248774.0	116.0	INS
1243	10	6248780.0	6248897.0	117.0	DEL
1244	10	6411591.0	6417546.0	5955.0	DEL
1245	10	6455450.0	6455450.0	51.0	INS
1246	10	6455527.0	6455575.0	48.0	DEL
1247	10	6875656.0	6880928.0	5272.0	DEL
1248	10	6876969.0	6877012.0	43.0	DEL
1249	10	6877010.0	6877081.0	71.0	DEL
1250	10	6877010.0	6877134.0	124.0	DEL
1251	10	6877431.0	6877587.0	156.0	DEL
1252	10	6877518.0	6877588.0	70.0	DEL
1253	10	7190112.0	7190112.0	41.0	INS
1254	10	7666524.0	7667470.0	946.0	DEL
1255	10	7671220.0	7671326.0	106.0	DEL
1256	10	7760908.0	7763215.0	2307.0	DEL
1257	10	7778821.0	7780461.0	1640.0	DEL
1258	10	7995876.0	7996286.0	410.0	DEL
1259	10	7995877.0	7995946.0	69.0	DEL
1260	10	8550443.0	8560176.0	9733.0	DEL
1261	10	8781958.0	8782299.0	341.0	DEL
1262	10	9374345.0	9374388.0	43.0	DEL
1263	10	9449600.0	9449898.0	298.0	DEL
1264	10	9510963.0	9510963.0	330.0	INS
1265	10	9904372.0	9904372.0	330.0	INS
1266	10	10809751.0	10809989.0	238.0	DEL
1267	10	11110199.0	11111818.0	1619.0	DUP
1268	10	11110209.0	11110209.0	1628.0	INS
1269	10	11110921.0	11110921.0	1623.0	INS
1270	10	11411443.0	11411480.0	37.0	DEL
1271	10	11479769.0	11482048.0	2279.0	DEL
1272	10	11556030.0	11556427.0	397.0	DEL
1273	10	12289120.0	12289469.0	349.0	DEL
1274	10	12560482.0	12562958.0	2476.0	DEL
1275	10	12600553.0	12602554.0	2001.0	DEL
1276	10	12816737.0	12818061.0	1324.0	DEL
1277	10	12816797.0	12817376.0	579.0	DEL
1278	10	12816815.0	12817099.0	284.0	DEL
1279	10	12816871.0	12816992.0	121.0	DEL
1280	10	12817265.0	12817396.0	131.0	DEL
1281	10	12817467.0	12817927.0	460.0	DEL
1282	10	12817627.0	12817692.0	65.0	DEL
1283	10	12817644.0	12817842.0	198.0	DEL
1284	10	12817694.0	12818004.0	310.0	DEL
1285	10	12817976.0	12818057.0	81.0	DEL
1286	10	13104086.0	13106237.0	2151.0	INV
1287	10	13104088.0	13106237.0	2149.0	INV
1288	10	13258008.0	13258318.0	310.0	DEL
1289	10	13259233.0	13260814.0	1581.0	DEL
1290	10	13353965.0	13354402.0	437.0	DEL
1291	10	13354285.0	13354402.0	117.0	DEL
1292	10	14610305.0	14610728.0	423.0	DUP
1293	10	15271477.0	15272140.0	663.0	DEL
1294	10	17774950.0	17778208.0	3258.0	DUP
1295	10	18503100.0	18503581.0	481.0	DEL
1296	10	18842067.0	18853990.0	11923.0	INV
1297	10	18842570.0	18842570.0	111.0	INS
1298	10	18842941.0	18842941.0	297.0	INS
1299	10	18843004.0	18843004.0	58.0	INS
1300	10	18844458.0	18853982.0	9524.0	DEL
1301	10	18849583.0	18849583.0	93.0	INS
1302	10	18849852.0	18849901.0	49.0	DEL
1303	10	18850031.0	18850187.0	156.0	DEL
1304	10	18850394.0	18850484.0	90.0	DEL
1305	10	18850599.0	18850660.0	61.0	DEL
1306	10	18851330.0	18851330.0	71.0	INS
1307	10	18851385.0	18851385.0	48.0	INS
1308	10	18851441.0	18851441.0	62.0	INS
1309	10	18851598.0	18851598.0	45.0	INS
1310	10	18851769.0	18851895.0	126.0	DEL
1311	10	18851901.0	18851901.0	98.0	INS
1312	10	18854434.0	18854456.0	22.0	DEL
1313	10	18854570.0	18854668.0	98.0	DEL
1314	10	18854662.0	18854662.0	133.0	INS
1315	10	18854717.0	18854717.0	90.0	INS
1316	10	18855054.0	18855122.0	68.0	DEL
1317	10	18855178.0	18855178.0	70.0	INS
1318	10	18855852.0	18855852.0	76.0	INS
1319	10	18855991.0	18855991.0	63.0	INS
1320	10	18856218.0	18856218.0	123.0	INS
1321	10	18856613.0	18856695.0	82.0	DEL
1322	10	19101815.0	19101864.0	49.0	DEL
1323	10	19101879.0	19101879.0	58.0	INS
1324	10	19460500.0	19460500.0	43.0	INS
1325	10	19585707.0	19587274.0	1567.0	DEL
1326	10	19786270.0	19786270.0	328.0	INS
1327	10	20058257.0	20058599.0	342.0	DEL
1328	10	20391873.0	20397873.0	6000.0	DEL
1329	10	20667260.0	20667551.0	291.0	DEL
1330	10	21475599.0	21478400.0	2801.0	INV
1331	10	21476512.0	21477526.0	1014.0	INV
1332	10	22199444.0	22199444.0	84.0	INS
1333	10	22609515.0	22616754.0	7239.0	DUP
1334	10	23037963.0	23037963.0	364.0	INS
1335	10	23299302.0	23299725.0	423.0	DEL
1336	10	23299742.0	23299793.0	51.0	DEL
1337	10	23635510.0	23635667.0	157.0	DEL
1338	10	23869063.0	23869063.0	302.0	INS
1339	10	24160539.0	24166328.0	5789.0	DUP
1340	10	24376850.0	24378498.0	1648.0	DEL
1341	10	25098104.0	25098406.0	302.0	DEL
1342	10	25487886.0	25487886.0	356.0	INS
1343	10	25956946.0	25956946.0	842.0	INS
1344	10	26013380.0	26013535.0	155.0	DEL
1345	10	26266862.0	26268296.0	1434.0	DEL
1346	10	26324323.0	26327204.0	2881.0	INV
1347	10	26325266.0	26326174.0	908.0	INV
1348	10	26350472.0	26352064.0	1592.0	DEL
1349	10	26767091.0	26768744.0	1653.0	DEL
1350	10	26931294.0	26932541.0	1247.0	DEL
1351	10	27222796.0	27223224.0	428.0	DEL
1352	10	27224672.0	27229302.0	4630.0	DUP
1353	10	27638292.0	27642101.0	3809.0	DEL
1354	10	28304698.0	28304698.0	360.0	INS
1355	10	28432506.0	28432804.0	298.0	DEL
1356	10	28792570.0	28792870.0	300.0	INV
1357	10	28792588.0	28792869.0	281.0	INV
1358	10	28946502.0	28946834.0	332.0	DEL
1359	10	29077169.0	29077169.0	84.0	INS
1360	10	29105262.0	29105262.0	336.0	INS
1361	10	29421864.0	29422051.0	187.0	INV
1362	10	29795659.0	29795701.0	42.0	DEL
1363	10	29795737.0	29795737.0	47.0	INS
1364	10	29883203.0	29883325.0	122.0	DEL
1365	10	30452647.0	30452804.0	157.0	DEL
1366	10	30771521.0	30771521.0	85.0	INS
1367	10	30966074.0	30966742.0	668.0	DEL
1368	10	31162850.0	31163273.0	423.0	DEL
1369	10	31246578.0	31251726.0	5148.0	DUP
1370	10	31443367.0	31444879.0	1512.0	DEL
1371	10	31443537.0	31443537.0	1193.0	INS
1372	10	31443538.0	31444726.0	1188.0	DUP
1373	10	31444486.0	31444486.0	1190.0	INS
1374	10	32194744.0	32194744.0	1660.0	INS
1375	10	32257893.0	32260612.0	2719.0	DEL
1376	10	32281191.0	32281191.0	164.0	INS
1377	10	32648542.0	32649192.0	650.0	DUP
1378	10	32648543.0	32648543.0	666.0	INS
1379	10	32648794.0	32648794.0	227.0	INS
1380	10	32648830.0	32648830.0	430.0	INS
1381	10	32648868.0	32648868.0	656.0	INS
1382	10	33153993.0	33156999.0	3006.0	INV
1383	10	33155090.0	33155935.0	845.0	INV
1384	10	33378191.0	33379165.0	974.0	DEL
1385	10	34571007.0	34571007.0	331.0	INS
1386	10	34612191.0	34612191.0	126.0	INS
1387	10	34894468.0	34894526.0	58.0	DEL
1388	10	36219661.0	36221064.0	1403.0	DEL
1389	10	36467038.0	36467038.0	1034.0	INS
1390	10	37393452.0	37393452.0	25.0	INS
1391	10	37393461.0	37393498.0	37.0	DEL
1392	10	37400617.0	37400648.0	31.0	DUP
1393	10	37400630.0	37400655.0	25.0	DEL
1394	10	37400644.0	37400644.0	35.0	INS
1395	10	37435294.0	37435962.0	668.0	DEL
1396	10	38738852.0	38739065.0	213.0	DEL
1397	10	42379931.0	42379931.0	120.0	INS
1398	10	42396813.0	42396954.0	141.0	INV
1399	10	42663067.0	42663147.0	80.0	DEL
1400	10	43274254.0	43274506.0	252.0	DEL
1401	10	43676896.0	43676896.0	470.0	INS
1402	10	43900507.0	43900507.0	84.0	INS
1403	10	43900508.0	43900597.0	89.0	DUP
1404	10	44204533.0	44204725.0	192.0	DEL
1405	10	44675117.0	44675453.0	336.0	DEL
1406	10	45336706.0	45337346.0	640.0	DEL
1407	10	47057753.0	47063273.0	5520.0	INV
1408	10	47057754.0	47063273.0	5519.0	INV
1409	10	47642756.0	47642808.0	52.0	DEL
1410	10	47666676.0	47666716.0	40.0	DEL
1411	10	47666690.0	47666832.0	142.0	DEL
1412	10	48321288.0	48323654.0	2366.0	DUP
1413	10	48321573.0	48321573.0	2376.0	INS
1414	10	48321987.0	48321987.0	2364.0	INS
1415	10	48322644.0	48322644.0	2391.0	INS
1416	10	48323037.0	48323037.0	2374.0	INS
1417	10	48419927.0	48419927.0	303.0	INS
1418	10	48465047.0	48465047.0	68.0	INS
1419	10	48601967.0	48603766.0	1799.0	DUP
1420	10	48602490.0	48602490.0	1810.0	INS
1421	10	49636506.0	49643225.0	6719.0	DEL
1422	10	49723036.0	49723299.0	263.0	DEL
1423	10	51488311.0	51489112.0	801.0	DEL
1424	10	52082949.0	52083252.0	303.0	DEL
1425	10	52238751.0	52238751.0	352.0	INS
1426	10	52434568.0	52434930.0	362.0	DEL
1427	10	52716790.0	52716850.0	60.0	DEL
1428	10	52929092.0	52929092.0	719.0	INS
1429	10	53063078.0	53063078.0	1632.0	INS
1430	10	53209371.0	53209371.0	103.0	INS
1431	10	53785356.0	53785547.0	191.0	DEL
1432	10	54015689.0	54015758.0	69.0	DEL
1433	10	54015690.0	54018274.0	2584.0	DEL
1434	10	54018205.0	54018274.0	69.0	DEL
1435	10	54062006.0	54062078.0	72.0	DEL
1436	10	54395967.0	54395967.0	236.0	INS
1437	10	54441093.0	54441504.0	411.0	DEL
1438	10	54465981.0	54469000.0	3019.0	INV
1439	10	54466893.0	54467989.0	1096.0	INV
1440	10	54466894.0	54466894.0	279.0	INS
1441	10	54539094.0	54539152.0	58.0	DEL
1442	10	54559574.0	54564438.0	4864.0	DUP
1443	10	54594886.0	54594886.0	45.0	INS
1444	10	54682242.0	54682242.0	321.0	INS
1445	10	54805937.0	54805937.0	330.0	INS
1446	10	54860835.0	54861113.0	278.0	DEL
1447	10	54929337.0	54938104.0	8767.0	DEL
1448	10	55086578.0	55086854.0	276.0	DEL
1449	10	55086635.0	55086684.0	49.0	DEL
1450	10	55521466.0	55522286.0	820.0	DEL
1451	10	55725235.0	55726161.0	926.0	DEL
1452	10	55725568.0	55726040.0	472.0	DEL
1453	10	56218022.0	56218022.0	313.0	INS
1454	10	56664623.0	56664623.0	194.0	INS
1455	10	56767163.0	56773191.0	6028.0	INV
1456	10	56767164.0	56773192.0	6028.0	INV
1457	10	56902334.0	56902334.0	344.0	INS
1458	10	57033606.0	57036761.0	3155.0	INV
1459	10	57034618.0	57035801.0	1183.0	INV
1460	10	57702044.0	57702357.0	313.0	DEL
1461	10	57974595.0	57974595.0	85.0	INS
1462	10	58902179.0	58902179.0	320.0	INS
1463	10	58940593.0	58940593.0	1001.0	INS
1464	10	59209758.0	59211761.0	2003.0	DEL
1465	10	59231810.0	59231810.0	92.0	INS
1466	10	59256774.0	59257877.0	1103.0	INV
1467	10	59256777.0	59257880.0	1103.0	INV
1468	10	59257660.0	59257946.0	286.0	INV
1469	10	59257662.0	59257947.0	285.0	INV
1470	10	59453253.0	59453316.0	63.0	DEL
1471	10	59731536.0	59733412.0	1876.0	DUP
1472	10	59732190.0	59732190.0	1888.0	INS
1473	10	59732681.0	59732681.0	1877.0	INS
1474	10	59733121.0	59733121.0	1871.0	INS
1475	10	60277162.0	60278011.0	849.0	DEL
1476	10	60496269.0	60496269.0	52.0	INS
1477	10	60496271.0	60496320.0	49.0	DUP
1478	10	60978310.0	60978596.0	286.0	DEL
1479	10	60984495.0	60984495.0	956.0	INS
1480	10	61096660.0	61099338.0	2678.0	DEL
1481	10	61099273.0	61099338.0	65.0	DEL
1482	10	61362042.0	61365058.0	3016.0	DUP
1483	10	61370407.0	61372092.0	1685.0	INV
1484	10	62124829.0	62124829.0	307.0	INS
1485	10	62228974.0	62229039.0	65.0	DEL
1486	10	63251156.0	63251206.0	50.0	DEL
1487	10	63251156.0	63251156.0	53.0	INS
1488	10	64129708.0	64129886.0	178.0	DEL
1489	10	64510862.0	64510862.0	338.0	INS
1490	10	65424980.0	65432533.0	7553.0	DEL
1491	10	65509357.0	65509357.0	1784.0	INS
1492	10	65509359.0	65511130.0	1771.0	DUP
1493	10	66313337.0	66313337.0	46.0	INS
1494	10	66420046.0	66420438.0	392.0	DEL
1495	10	66836446.0	66836446.0	1055.0	INS
1496	10	67283347.0	67283347.0	2902.0	INS
1497	10	67284027.0	67284027.0	439.0	INS
1498	10	67306916.0	67315189.0	8273.0	DEL
1499	10	67430967.0	67430967.0	335.0	INS
1500	10	68085202.0	68085476.0	274.0	INV
1501	10	68085202.0	68085477.0	275.0	INV
1502	10	68113602.0	68115204.0	1602.0	DUP
1503	10	68113665.0	68113665.0	1629.0	INS
1504	10	68114859.0	68114859.0	1609.0	INS
1505	10	68217382.0	68217382.0	332.0	INS
1506	10	68250654.0	68254558.0	3904.0	DUP
1507	10	68336736.0	68336736.0	343.0	INS
1508	10	68743200.0	68743200.0	124.0	INS
1509	10	69138256.0	69138256.0	266.0	INS
1510	10	69352466.0	69357291.0	4825.0	DUP
1511	10	69487199.0	69489826.0	2627.0	DEL
1512	10	69994857.0	69994857.0	357.0	INS
1513	10	70002107.0	70004941.0	2834.0	DEL
1514	10	70272096.0	70272418.0	322.0	DEL
1515	10	70361570.0	70361570.0	331.0	INS
1516	10	70786329.0	70787311.0	982.0	DEL
1517	10	71312596.0	71315736.0	3140.0	INV
1518	10	71313427.0	71314634.0	1207.0	INV
1519	10	71314519.0	71315444.0	925.0	DEL
1520	10	71588508.0	71590978.0	2470.0	DUP
1521	10	71673927.0	71679078.0	5151.0	DEL
1522	10	72109153.0	72112285.0	3132.0	INV
1523	10	72110096.0	72111234.0	1138.0	INV
1524	10	72110097.0	72112286.0	2189.0	INV
1525	10	72337201.0	72337343.0	142.0	DEL
1526	10	72983485.0	72983485.0	224.0	INS
1527	10	73056398.0	73056822.0	424.0	DEL
1528	10	74863596.0	74864338.0	742.0	INV
1529	10	74863597.0	74864338.0	741.0	INV
1530	10	75022346.0	75028773.0	6427.0	DEL
1531	10	75419422.0	75420277.0	855.0	INV
1532	10	75419423.0	75420276.0	853.0	INV
1533	10	75669042.0	75669042.0	78.0	INS
1534	10	75669045.0	75669119.0	74.0	DUP
1535	10	76471097.0	76472383.0	1286.0	DEL
1536	10	78255632.0	78261009.0	5377.0	DUP
1537	10	78345650.0	78352003.0	6353.0	DEL
1538	10	78346614.0	78351561.0	4947.0	DEL
1539	10	78376667.0	78376667.0	57.0	INS
1540	10	78376691.0	78376748.0	57.0	DEL
1541	10	78392005.0	78395826.0	3821.0	DUP
1542	10	78516471.0	78516471.0	1060.0	INS
1543	10	78800849.0	78801228.0	379.0	DEL
1544	10	79164892.0	79170771.0	5879.0	DEL
1545	10	79171671.0	79174753.0	3082.0	DUP
1546	10	79536183.0	79539274.0	3091.0	DUP
1547	10	80880317.0	80881086.0	769.0	DEL
1548	10	81092168.0	81092774.0	606.0	DEL
1549	10	81459614.0	81461386.0	1772.0	DUP
1550	10	81459731.0	81459731.0	1773.0	INS
1551	10	81459948.0	81459948.0	1776.0	INS
1552	10	81461006.0	81461006.0	1780.0	INS
1553	10	81725285.0	81727425.0	2140.0	DEL
1554	10	81732491.0	81735623.0	3132.0	INV
1555	10	81733468.0	81734534.0	1066.0	INV
1556	10	81784208.0	81787538.0	3330.0	DEL
1557	10	81787539.0	81791440.0	3901.0	DUP
1558	10	82090107.0	82093212.0	3105.0	INV
1559	10	82091191.0	82092269.0	1078.0	INV
1560	10	82704893.0	82706116.0	1223.0	DUP
1561	10	82704962.0	82704962.0	1230.0	INS
1562	10	82705163.0	82705163.0	1223.0	INS
1563	10	82705670.0	82705670.0	1234.0	INS
1564	10	82749565.0	82753192.0	3627.0	DEL
1565	10	82866107.0	82866107.0	343.0	INS
1566	10	84011012.0	84013831.0	2819.0	INV
1567	10	84011936.0	84012948.0	1012.0	INV
1568	10	84011936.0	84013831.0	1895.0	INV
1569	10	84400756.0	84400903.0	147.0	DEL
1570	10	84462215.0	84463108.0	893.0	INV
1571	10	84462216.0	84464109.0	1893.0	INV
1572	10	85573037.0	85573037.0	358.0	INS
1573	10	85917114.0	85917114.0	1058.0	INS
1574	10	86061056.0	86061056.0	100.0	INS
1575	10	86061320.0	86061420.0	100.0	DEL
1576	10	86602864.0	86602864.0	127.0	INS
1577	10	87880852.0	87880852.0	758.0	INS
1578	10	87963277.0	87963277.0	314.0	INS
1579	10	88551814.0	88552690.0	876.0	DUP
1580	10	88552630.0	88553880.0	1250.0	INV
1581	10	88552630.0	88554855.0	2225.0	INV
1582	10	89863899.0	89863899.0	109.0	INS
1583	10	89894182.0	89894527.0	345.0	DUP
1584	10	89894222.0	89894222.0	346.0	INS
1585	10	89894344.0	89894344.0	75.0	INS
1586	10	89894345.0	89894418.0	73.0	DUP
1587	10	90149125.0	90149559.0	434.0	DEL
1588	10	90247414.0	90247414.0	85.0	INS
1589	10	91165806.0	91168920.0	3114.0	INV
1590	10	91166878.0	91167825.0	947.0	INV
1591	10	91610322.0	91613257.0	2935.0	INV
1592	10	91611229.0	91612188.0	959.0	INV
1593	10	91611230.0	91613257.0	2027.0	INV
1594	10	91809993.0	91810220.0	227.0	DEL
1595	10	92430776.0	92433933.0	3157.0	INV
1596	10	92431812.0	92432997.0	1185.0	INV
1597	10	92431812.0	92433932.0	2120.0	INV
1598	10	92432997.0	92434007.0	1010.0	DUP
1599	10	92461876.0	92465635.0	3759.0	DEL
1600	10	92896846.0	92896846.0	750.0	INS
1601	10	92896847.0	92897597.0	750.0	DUP
1602	10	92897246.0	92897246.0	753.0	INS
1603	10	92969207.0	92969534.0	327.0	DEL
1604	10	93200152.0	93204017.0	3865.0	INV
1605	10	93200279.0	93201240.0	961.0	DEL
1606	10	93200279.0	93202392.0	2113.0	DEL
1607	10	93201147.0	93207974.0	6827.0	DUP
1608	10	93201399.0	93201628.0	229.0	DEL
1609	10	93202118.0	93202262.0	144.0	DEL
1610	10	93202386.0	93203452.0	1066.0	DEL
1611	10	93203437.0	93203511.0	74.0	DEL
1612	10	93203711.0	93203911.0	200.0	DEL
1613	10	93204097.0	93204483.0	386.0	DEL
1614	10	93204430.0	93205374.0	944.0	DEL
1615	10	93205523.0	93205784.0	261.0	DEL
1616	10	93631022.0	93631022.0	356.0	INS
1617	10	94134564.0	94137582.0	3018.0	DEL
1618	10	94136323.0	94136371.0	48.0	DEL
1619	10	94571285.0	94571285.0	292.0	INS
1620	10	95594301.0	95596666.0	2365.0	DUP
1621	10	95596611.0	95596611.0	2362.0	INS
1622	10	95632981.0	95632981.0	186.0	INS
1623	10	96954221.0	96954659.0	438.0	DUP
1624	10	96954390.0	96954390.0	442.0	INS
1625	10	96975872.0	96978820.0	2948.0	INV
1626	10	96976882.0	96977855.0	973.0	INV
1627	10	96976882.0	96978820.0	1938.0	INV
1628	10	96977855.0	96978898.0	1043.0	DUP
1629	10	97207051.0	97208080.0	1029.0	DEL
1630	10	97668500.0	97668500.0	332.0	INS
1631	10	97991725.0	97992443.0	718.0	DEL
1632	10	99289023.0	99289023.0	73.0	INS
1633	10	99289026.0	99289101.0	75.0	DEL
1634	10	99496278.0	99496278.0	686.0	INS
1635	10	99589402.0	99589784.0	382.0	DEL
1636	10	99743005.0	99743342.0	337.0	DEL
1637	10	100167338.0	100167741.0	403.0	DEL
1638	10	100250185.0	100257363.0	7178.0	DUP
1639	10	100494078.0	100495117.0	1039.0	INV
1640	10	100494080.0	100495119.0	1039.0	INV
1641	10	100494963.0	100494963.0	91.0	INS
1642	10	100688626.0	100696996.0	8370.0	DEL
1643	10	101258891.0	101263140.0	4249.0	DUP
1644	10	101340082.0	101340082.0	504.0	INS
1645	10	102158309.0	102159532.0	1223.0	DEL
1646	10	103048057.0	103048057.0	343.0	INS
1647	10	103393997.0	103395130.0	1133.0	DEL
1648	10	103967612.0	103969993.0	2381.0	DEL
1649	10	103976010.0	103976738.0	728.0	DEL
1650	10	104528210.0	104528646.0	436.0	DEL
1651	10	104833703.0	104833752.0	49.0	DEL
1652	10	105570267.0	105571079.0	812.0	DEL
1653	10	105752447.0	105752447.0	318.0	INS
1654	10	105817178.0	105817178.0	206.0	INS
1655	10	106004275.0	106004275.0	85.0	INS
1656	10	106848049.0	106848583.0	534.0	DEL
1657	10	106851008.0	106851249.0	241.0	DEL
1658	10	107428206.0	107428206.0	41.0	INS
1659	10	107534744.0	107540791.0	6047.0	DEL
1660	10	107547714.0	107547801.0	87.0	DEL
1661	10	107547803.0	107547803.0	88.0	INS
1662	10	107677516.0	107677971.0	455.0	DEL
1663	10	107995904.0	107998490.0	2586.0	DUP
1664	10	107996067.0	107996067.0	1613.0	INS
1665	10	107996068.0	107997682.0	1614.0	DUP
1666	10	107997150.0	107997150.0	1605.0	INS
1667	10	107997656.0	107997656.0	1646.0	INS
1668	10	108010222.0	108010867.0	645.0	DEL
1669	10	108030309.0	108032418.0	2109.0	DEL
1670	10	108991250.0	108991250.0	330.0	INS
1671	10	111036386.0	111036704.0	318.0	DEL
1672	10	111572144.0	111578200.0	6056.0	DEL
1673	10	112896378.0	112899505.0	3127.0	INV
1674	10	112897301.0	112898480.0	1179.0	INV
1675	10	112897301.0	112899503.0	2202.0	INV
1676	10	112898480.0	112899594.0	1114.0	DUP
1677	10	113670231.0	113670231.0	100.0	INS
1678	10	114111704.0	114117098.0	5394.0	DUP
1679	10	114199482.0	114200517.0	1035.0	DEL
1680	10	114199540.0	114200139.0	599.0	DEL
1681	10	115453581.0	115456386.0	2805.0	INV
1682	10	115454691.0	115455736.0	1045.0	INV
1683	10	115454691.0	115456387.0	1696.0	INV
1684	10	115455736.0	115456481.0	745.0	DUP
1685	10	115541180.0	115541260.0	80.0	DEL
1686	10	117711618.0	117711991.0	373.0	DEL
1687	10	117809200.0	117810550.0	1350.0	DEL
1688	10	117823349.0	117823761.0	412.0	DEL
1689	10	118129665.0	118129665.0	120.0	INS
1690	10	118237198.0	118238244.0	1046.0	DUP
1691	10	118237243.0	118237243.0	1043.0	INS
1692	10	118237513.0	118237513.0	1042.0	INS
1693	10	118265309.0	118265632.0	323.0	DEL
1694	10	118766138.0	118768324.0	2186.0	DEL
1695	10	118885764.0	118886450.0	686.0	DEL
1696	10	119041199.0	119042552.0	1353.0	DEL
1697	10	119634299.0	119634591.0	292.0	DEL
1698	10	119713772.0	119713937.0	165.0	DEL
1699	10	119956678.0	119956818.0	140.0	DEL
1700	10	119956678.0	119957364.0	686.0	DEL
1701	10	119957224.0	119957418.0	194.0	DEL
1702	10	120041976.0	120041976.0	1002.0	INS
1703	10	120440476.0	120440476.0	46.0	INS
1704	10	120440480.0	120440527.0	47.0	DEL
1705	10	120839676.0	120839864.0	188.0	DEL
1706	10	121154090.0	121154183.0	93.0	DEL
1707	10	121186423.0	121187596.0	1173.0	DEL
1708	10	121278582.0	121280564.0	1982.0	DEL
1709	10	121278989.0	121278989.0	82.0	INS
1710	10	121279021.0	121279100.0	79.0	DEL
1711	10	122291302.0	122299485.0	8183.0	DEL
1712	10	123228956.0	123228956.0	331.0	INS
1713	10	123536957.0	123536957.0	327.0	INS
1714	10	123788290.0	123788346.0	56.0	DEL
1715	10	123788352.0	123788352.0	56.0	INS
1716	10	124216801.0	124217272.0	471.0	DEL
1717	10	124345591.0	124355163.0	9572.0	DEL
1718	10	124345596.0	124345923.0	327.0	DEL
1719	10	124346368.0	124346428.0	60.0	DEL
1720	10	124353458.0	124353458.0	44.0	INS
1721	10	124354834.0	124355163.0	329.0	DEL
1722	10	124355165.0	124358305.0	3140.0	DUP
1723	10	124440797.0	124440911.0	114.0	DEL
1724	10	124735968.0	124735968.0	334.0	INS
1725	10	125218373.0	125221370.0	2997.0	DUP
1726	10	125331844.0	125331844.0	808.0	INS
1727	10	126083908.0	126087232.0	3324.0	DUP
1728	10	126084759.0	126087231.0	2472.0	DUP
1729	10	126195475.0	126195520.0	45.0	DEL
1730	10	126294964.0	126294964.0	709.0	INS
1731	10	126294966.0	126295672.0	706.0	DUP
1732	10	126295376.0	126295376.0	708.0	INS
1733	10	127190668.0	127197020.0	6352.0	INV
1734	10	127190669.0	127197021.0	6352.0	INV
1735	10	127300784.0	127300918.0	134.0	DEL
1736	10	127513234.0	127513853.0	619.0	DUP
1737	10	127513376.0	127513376.0	622.0	INS
1738	10	127593091.0	127593778.0	687.0	INV
1739	10	127593094.0	127593150.0	56.0	DEL
1740	10	127593152.0	127593776.0	624.0	INV
1741	10	127593774.0	127593774.0	60.0	INS
1742	10	127939880.0	127939880.0	616.0	INS
1743	10	128565109.0	128565625.0	516.0	DUP
1744	10	128565219.0	128565219.0	537.0	INS
1745	10	129373506.0	129373506.0	207.0	INS
1746	10	130836854.0	130837259.0	405.0	DEL
1747	10	131316708.0	131316708.0	116.0	INS
1748	10	132001216.0	132001488.0	272.0	DEL
1749	10	132158512.0	132158587.0	75.0	DEL
1750	10	132158517.0	132158883.0	366.0	DEL
1751	10	132182216.0	132182298.0	82.0	DEL
1752	10	132257447.0	132257698.0	251.0	DEL
1753	10	132257448.0	132257958.0	510.0	DEL
1754	10	132257466.0	132257575.0	109.0	DEL
1755	10	132257684.0	132257760.0	76.0	DEL
1756	10	132257876.0	132258106.0	230.0	DEL
1757	10	132294599.0	132294807.0	208.0	DUP
1758	10	132294728.0	132294728.0	44.0	INS
1759	10	132517252.0	132517486.0	234.0	DEL
1760	10	132557200.0	132559162.0	1962.0	DUP
1761	10	132557332.0	132557332.0	61.0	INS
1762	10	132557452.0	132557452.0	109.0	INS
1763	10	132557498.0	132557498.0	201.0	INS
1764	10	132557622.0	132557622.0	642.0	INS
1765	10	132557780.0	132557780.0	90.0	INS
1766	10	132557832.0	132557832.0	62.0	INS
1767	10	132557839.0	132557839.0	130.0	INS
1768	10	132557971.0	132557971.0	762.0	INS
1769	10	132557983.0	132557983.0	257.0	INS
1770	10	132558025.0	132558025.0	84.0	INS
1771	10	132558045.0	132558045.0	403.0	INS
1772	10	132558138.0	132558138.0	61.0	INS
1773	10	132558378.0	132558378.0	556.0	INS
1774	10	132558510.0	132558510.0	63.0	INS
1775	10	132558619.0	132558619.0	125.0	INS
1776	10	132558664.0	132558664.0	220.0	INS
1777	10	132558679.0	132558802.0	123.0	DEL
1778	10	132558702.0	132558763.0	61.0	DEL
1779	10	132558716.0	132558716.0	136.0	INS
1780	10	132558753.0	132558753.0	718.0	INS
1781	10	132558768.0	132558768.0	92.0	INS
1782	10	132558977.0	132558977.0	1827.0	INS
1783	10	132585537.0	132585795.0	258.0	INV
1784	10	132585538.0	132585796.0	258.0	INV
1785	10	132635598.0	132635849.0	251.0	INV
1786	10	132635599.0	132635850.0	251.0	INV
1787	10	132635882.0	132638482.0	2600.0	DUP
1788	10	132636395.0	132636395.0	1197.0	INS
1789	10	132636535.0	132638478.0	1943.0	DUP
1790	10	132841000.0	132841042.0	42.0	DEL
1791	10	132842231.0	132842883.0	652.0	DEL
1792	10	132858488.0	132858826.0	338.0	DEL
1793	10	132906526.0	132906929.0	403.0	DEL
1794	10	132974766.0	132974766.0	790.0	INS
1795	10	132988415.0	132990868.0	2453.0	DEL
1796	10	132988646.0	132991221.0	2575.0	DEL
1797	10	133026840.0	133027378.0	538.0	DEL
1798	10	133087959.0	133088338.0	379.0	DEL
1799	10	133184047.0	133184512.0	465.0	DEL
1800	10	133184310.0	133184511.0	201.0	DEL
1801	10	133192730.0	133193180.0	450.0	DEL
1802	10	133242997.0	133243101.0	104.0	DEL
1803	10	133284711.0	133284711.0	808.0	INS
1804	10	133457158.0	133457247.0	89.0	DEL
1805	10	133458173.0	133458173.0	57.0	INS
1806	10	133656097.0	133656140.0	43.0	DEL
1807	10	133656205.0	133656835.0	630.0	DEL
1808	10	133656572.0	133656613.0	41.0	DEL
1809	10	133656686.0	133656834.0	148.0	DEL
1810	10	133752482.0	133753172.0	690.0	DEL
1811	10	133752484.0	133752564.0	80.0	DEL
1812	10	133831148.0	133831148.0	55.0	INS
1813	10	133860958.0	133861366.0	408.0	DEL
1814	10	133914240.0	133914361.0	121.0	DEL
1815	10	133928555.0	133928976.0	421.0	DEL
1816	10	133930077.0	133930315.0	238.0	DEL
1817	10	133953942.0	133954356.0	414.0	DEL
1818	10	133975154.0	133975154.0	50.0	INS
1819	10	133975168.0	133975168.0	113.0	INS
1820	10	133975204.0	133975204.0	456.0	INS
1821	10	133975205.0	133975205.0	164.0	INS
1822	10	133975250.0	133975667.0	417.0	DUP
1823	10	134081159.0	134081239.0	80.0	DEL
1824	10	134081175.0	134081334.0	159.0	DEL
1825	10	134165319.0	134166365.0	1046.0	DEL
1826	10	134171765.0	134171901.0	136.0	DEL
1827	10	134171767.0	134172494.0	727.0	DEL
1828	10	134171802.0	134171869.0	67.0	DEL
1829	10	134171857.0	134172254.0	397.0	DEL
1830	10	134172291.0	134172557.0	266.0	DEL
1831	10	134175658.0	134175658.0	1031.0	INS
1832	10	134175659.0	134176694.0	1035.0	DUP
1833	10	134176291.0	134176291.0	1034.0	INS
1834	10	134176861.0	134176861.0	1032.0	INS
1835	10	134201645.0	134201645.0	1280.0	INS
1836	10	134217334.0	134217901.0	567.0	DEL
1837	10	134262317.0	134262317.0	98.0	INS
1838	10	134262602.0	134262658.0	56.0	DEL
1839	10	134319476.0	134320114.0	638.0	DEL
1840	10	134319496.0	134319550.0	54.0	DEL
1841	10	134319584.0	134319813.0	229.0	DEL
1842	10	134320168.0	134320168.0	57.0	INS
1843	10	134335529.0	134335529.0	512.0	INS
1844	10	134335628.0	134335628.0	83.0	INS
1845	10	134425114.0	134425157.0	43.0	DEL
1846	10	134479245.0	134479296.0	51.0	DEL
1847	10	134555024.0	134555524.0	500.0	DEL
1848	10	134571059.0	134571227.0	168.0	DEL
1849	10	134571059.0	134571531.0	472.0	DEL
1850	10	134571132.0	134571202.0	70.0	DEL
1851	10	134581350.0	134581702.0	352.0	DEL
1852	10	134606032.0	134606246.0	214.0	DEL
1853	10	134610904.0	134611460.0	556.0	DEL
1854	10	134639540.0	134639696.0	156.0	DEL
1855	10	134665649.0	134665699.0	50.0	DEL
1856	10	134707450.0	134707450.0	46.0	INS
1857	10	134707473.0	134707522.0	49.0	DEL
1858	10	134709420.0	134709495.0	75.0	DEL
1859	10	134731211.0	134732006.0	795.0	DEL
1860	10	134809876.0	134810235.0	359.0	DEL
1861	10	134812716.0	134812830.0	114.0	DEL
1862	10	134812734.0	134813044.0	310.0	DEL
1863	10	134831420.0	134831964.0	544.0	DEL
1864	10	134843436.0	134843615.0	179.0	DEL
1865	10	134854305.0	134856101.0	1796.0	DEL
1866	10	134879119.0	134879194.0	75.0	DEL
1867	10	134879120.0	134879468.0	348.0	DEL
1868	10	134894306.0	134894730.0	424.0	DEL
1869	10	134925739.0	134925983.0	244.0	DEL
1870	10	134965075.0	134965209.0	134.0	DEL
1871	10	134969174.0	134969529.0	355.0	DEL
1872	10	135016420.0	135017057.0	637.0	DEL
1873	10	135021755.0	135022044.0	289.0	DEL
1874	10	135033676.0	135033739.0	63.0	DEL
1875	10	135131237.0	135131301.0	64.0	DEL
1876	10	135242130.0	135245402.0	3272.0	DUP
1877	10	135245129.0	135245206.0	77.0	DEL
1878	10	135291700.0	135291741.0	41.0	DEL
1879	10	135292876.0	135292989.0	113.0	DEL
1880	11	128426.0	128426.0	49.0	INS
1881	11	128443.0	128492.0	49.0	DEL
1882	11	309250.0	309318.0	68.0	DEL
1883	11	309457.0	309457.0	124.0	INS
1884	11	309565.0	309565.0	93.0	INS
1885	11	309645.0	309645.0	72.0	INS
1886	11	309678.0	309678.0	856.0	INS
1887	11	309733.0	309733.0	51.0	INS
1888	11	309742.0	317257.0	7515.0	INV
1889	11	309928.0	309928.0	40.0	INS
1890	11	310015.0	317740.0	7725.0	INV
1891	11	317256.0	319615.0	2359.0	DUP
1892	11	317262.0	317350.0	88.0	DEL
1893	11	317420.0	317692.0	272.0	DEL
1894	11	317675.0	317764.0	89.0	DEL
1895	11	317844.0	317893.0	49.0	DEL
1896	11	317977.0	318607.0	630.0	DEL
1897	11	317981.0	319215.0	1234.0	DEL
1898	11	318344.0	318649.0	305.0	DEL
1899	11	318665.0	319403.0	738.0	DEL
1900	11	319207.0	319604.0	397.0	DEL
1901	11	319363.0	319461.0	98.0	DEL
1902	11	319432.0	319601.0	169.0	DEL
1903	11	319551.0	319606.0	55.0	DEL
1904	11	319750.0	319750.0	68.0	INS
1905	11	321087.0	322536.0	1449.0	DUP
1906	11	321300.0	321300.0	1574.0	INS
1907	11	321355.0	321355.0	39.0	INS
1908	11	321360.0	321360.0	72.0	INS
1909	11	321550.0	321550.0	266.0	INS
1910	11	321644.0	321644.0	78.0	INS
1911	11	321712.0	321712.0	1098.0	INS
1912	11	321821.0	321821.0	156.0	INS
1913	11	321995.0	321995.0	389.0	INS
1914	11	321997.0	321997.0	748.0	INS
1915	11	322003.0	322003.0	41.0	INS
1916	11	322038.0	322038.0	353.0	INS
1917	11	322040.0	322117.0	77.0	DEL
1918	11	322042.0	322042.0	113.0	INS
1919	11	322092.0	322092.0	79.0	INS
1920	11	322155.0	322155.0	371.0	INS
1921	11	322176.0	322176.0	351.0	INS
1922	11	322254.0	322254.0	154.0	INS
1923	11	322445.0	322445.0	43.0	INS
1924	11	322456.0	322456.0	80.0	INS
1925	11	322507.0	322507.0	136.0	INS
1926	11	364646.0	364698.0	52.0	DEL
1927	11	364743.0	364743.0	51.0	INS
1928	11	384853.0	384853.0	981.0	INS
1929	11	385252.0	385252.0	79.0	INS
1930	11	401673.0	401717.0	44.0	DEL
1931	11	541946.0	542158.0	212.0	DEL
1932	11	576838.0	576968.0	130.0	DEL
1933	11	585278.0	585278.0	67.0	INS
1934	11	585438.0	585438.0	42.0	INS
1935	11	585691.0	585691.0	23.0	INS
1936	11	635902.0	635974.0	72.0	DEL
1937	11	664299.0	664438.0	139.0	DEL
1938	11	664299.0	665058.0	759.0	DEL
1939	11	734582.0	736475.0	1893.0	DEL
1940	11	757437.0	757437.0	1593.0	INS
1941	11	757450.0	759020.0	1570.0	DUP
1942	11	758322.0	758322.0	1597.0	INS
1943	11	758977.0	758977.0	1581.0	INS
1944	11	772261.0	772344.0	83.0	DEL
1945	11	935793.0	940156.0	4363.0	DEL
1946	11	980082.0	980489.0	407.0	DEL
1947	11	994353.0	994353.0	1436.0	INS
1948	11	994602.0	994644.0	42.0	DEL
1949	11	1016040.0	1016040.0	1951.0	INS
1950	11	1016650.0	1016650.0	1082.0	INS
1951	11	1017011.0	1017011.0	1072.0	INS
1952	11	1017634.0	1017740.0	106.0	DEL
1953	11	1059717.0	1060109.0	392.0	DEL
1954	11	1076431.0	1076642.0	211.0	DEL
1955	11	1078756.0	1079567.0	811.0	DUP
1956	11	1078945.0	1078945.0	672.0	INS
1957	11	1079047.0	1079047.0	58.0	INS
1958	11	1315372.0	1315372.0	881.0	INS
1959	11	1315375.0	1315375.0	139.0	INS
1960	11	1315625.0	1315625.0	46.0	INS
1961	11	1315650.0	1315650.0	235.0	INS
1962	11	1315720.0	1315720.0	142.0	INS
1963	11	1315819.0	1315819.0	94.0	INS
1964	11	1315851.0	1315851.0	269.0	INS
1965	11	1315969.0	1315969.0	47.0	INS
1966	11	1315970.0	1315970.0	769.0	INS
1967	11	1315991.0	1315991.0	580.0	INS
1968	11	1316050.0	1316050.0	86.0	INS
1969	11	1316052.0	1316052.0	303.0	INS
1970	11	1316112.0	1316112.0	133.0	INS
1971	11	1316146.0	1316146.0	888.0	INS
1972	11	1316258.0	1316258.0	49.0	INS
1973	11	1316342.0	1316342.0	262.0	INS
1974	11	1373064.0	1374525.0	1461.0	DUP
1975	11	1373471.0	1373471.0	1481.0	INS
1976	11	1374307.0	1374307.0	1474.0	INS
1977	11	1438817.0	1438863.0	46.0	DEL
1978	11	1450946.0	1450992.0	46.0	DEL
1979	11	1451638.0	1451638.0	48.0	INS
1980	11	1451800.0	1451845.0	45.0	DEL
1981	11	1451914.0	1452055.0	141.0	DEL
1982	11	1452481.0	1452527.0	46.0	DEL
1983	11	1452529.0	1452621.0	92.0	DEL
1984	11	1453041.0	1453087.0	46.0	DEL
1985	11	1453273.0	1453368.0	95.0	DEL
1986	11	1453687.0	1453921.0	234.0	DEL
1987	11	1454185.0	1454231.0	46.0	DEL
1988	11	1454340.0	1454340.0	45.0	INS
1989	11	1531326.0	1531326.0	628.0	INS
1990	11	1531327.0	1531327.0	52.0	INS
1991	11	1531506.0	1531506.0	64.0	INS
1992	11	1531556.0	1531556.0	628.0	INS
1993	11	1628786.0	1629382.0	596.0	DEL
1994	11	1649450.0	1649884.0	434.0	DEL
1995	11	1662771.0	1664405.0	1634.0	DEL
1996	11	1682287.0	1682328.0	41.0	DEL
1997	11	1682300.0	1682600.0	300.0	DEL
1998	11	1797209.0	1797209.0	43.0	INS
[truncated: 13,927 more rows]
