# Supplementary material for: Bayesian Integrative Detection of Structural Variations With False Discovery Rate Control
Source: Biom J. 2026 Mar 27;68(2):e70128. doi: 10.1002/bimj.70128 (PMC13022811; doi:10.1002/bimj.70128)
Supplement: Supplementary file 2 — Supporting Information [file BIMJ-68-e70128-s001.zip › Code_and_Data/vcf.py]

# import vcf
import pandas as pd
import pysam
import sys

csv_path = sys.argv[1]
dfs = pd.read_table(csv_path, sep=',')

vcf_file = open(sys.argv[2], "w+")

vcf_file.write("##fileformat=VCFv4.2\n")
vcf_file.write("##source=bit_representation_model\n")
vcf_file.write("##INFO=<ID=END,Number=1,Type=Integer,Description=\"End position of the structural variant described in this record\">\n")
vcf_file.write("##INFO=<ID=SVTYPE,Number=1,Type=String,Description=\"Type of structural variant\">\n")
vcf_file.write("##INFO=<ID=SVLEN,Number=.,Type=Integer,Description=\"Difference in length between REF and ALT alleles\">\n")
vcf_file.write("##FORMAT=<ID=GT,Number=1,Type=String,Description=\"Genotype\">\n")

ref_path = "./ref/human_hs37d5.fasta"
ref = pysam.FastaFile(ref_path)

chromosome = ref.references

for chro in chromosome:
    chro_len = ref.get_reference_length(chro)
    vcf_file.write("##contig=<ID="+chro+",length="+str(chro_len)+">\n")

header_vec = ['CHROM','POS','ID','REF','ALT','QUAL','FILTER','INFO','FORMAT','sample_ids_here']
vcf_file.write("#" + "\t".join(header_vec) + "\n")

ID = 0
for i in range(len(dfs)):
    body_vec = [dfs.loc[i, "chro"], str(dfs.loc[i, "start"]), "SV." + str(ID), 'N', '<'+dfs.loc[i, "type"]+'>', ".", "PASS",
                "END=" + str(dfs.loc[i, "end"]) + ";SVTYPE="+dfs.loc[i, "type"]+";SVLEN="+str(dfs.loc[i, "length"]), "GT", '0/1']
    vcf_file.write("\t".join(body_vec) + "\n")
    ID += 1

vcf_file.close()
