# Supplementary material for: Bayesian Integrative Detection of Structural Variations With False Discovery Rate Control
Source: Biom J. 2026 Mar 27;68(2):e70128. doi: 10.1002/bimj.70128 (PMC13022811; doi:10.1002/bimj.70128)
Supplement: Supplementary file 2 — Supporting Information [file BIMJ-68-e70128-s001.zip › Code_and_Data/vcf2arr_NA19239/vcf2arr_sniffles.py]

from pysam import VariantFile
import numpy as np
import pandas as pd
import os

vcf_path = './Data_NA19239/'
save_path = './arrayfile_NA19239/'
chro = ['chr1','chr2','chr3','chr4','chr5','chr6','chr7','chr8','chr9','chr10','chr11','chr12','chr13','chr14','chr15','chr16','chr17','chr18','chr19','chr20','chr21','chr22','chrX','chrY']

vcf_list = os.listdir(vcf_path)
for vcf_name in vcf_list:
    # key = 'sniffles_PASS'
    key = 'sniffles.vcf'
    if key in vcf_name:
        print(vcf_name)
        
        vcf = VariantFile(vcf_path+vcf_name,"r")
        arr = []
        
        for rec in vcf:
            if rec.chrom in chro:
                method = 'sniffles'
                
                SVtype = rec.info['SVTYPE']
                if SVtype =='INS' or SVtype == 'DEL':
                    SVlen = abs(rec.info['SVLEN'])
                else:
                    continue
            
                print(method, rec.chrom, rec.start+1, rec.stop, SVlen, SVtype, rec.qual)
                arr.append([method, rec.chrom, rec.start+1, rec.stop, SVlen, SVtype, rec.qual])
        
        if not os.path.exists(save_path): os.mkdir(save_path)
        
        df = pd.DataFrame(arr, columns=['Method','chro','start','end','length','type','qual'])
        
        df.to_csv(save_path + key + ".csv", index = False)
