# Supplementary material for: Bayesian Integrative Detection of Structural Variations With False Discovery Rate Control
Source: Biom J. 2026 Mar 27;68(2):e70128. doi: 10.1002/bimj.70128 (PMC13022811; doi:10.1002/bimj.70128)
Supplement: Supplementary file 2 — Supporting Information [file BIMJ-68-e70128-s001.zip › Code_and_Data/vcf2arr_simulated/merge_csv.py]

import pandas as pd
import os

csv_path = './arrayfile_simulated/'

file_list = [file for file in os.listdir(csv_path) if file.endswith('.csv')]

dfs = []

# Iterate over each CSV file and append its data to the merged data DataFrame
for file in file_list:
    file_path = os.path.join(csv_path, file)
    data = pd.read_csv(file_path)
    dfs.append(data)

merged_data = pd.concat(dfs, ignore_index=True)

#merged_data = merged_data.drop(columns=['DR', 'DV', 'STDEV_POS', 'STDEV_LEN'])
merged_data.to_csv(csv_path + 'merged.csv', index=False)
