# Supplementary material for: Bayesian Integrative Detection of Structural Variations With False Discovery Rate Control
Source: Biom J. 2026 Mar 27;68(2):e70128. doi: 10.1002/bimj.70128 (PMC13022811; doi:10.1002/bimj.70128)
Supplement: Supplementary file 2 — Supporting Information [file BIMJ-68-e70128-s001.zip › Code_and_Data/vcf2arr_simulated/vcf2arr_combisv.py]

from pysam import VariantFile
import numpy as np
import pandas as pd
import os

vcf_path = './Data_simulated/'
save_path = './arrayfile_simulated/'
chro = ['1','2','3','4','5','6','7','8','9','10','11','12','13','14','15','16','17','18','19','20','21','22','X','Y']

vcf_list = os.listdir(vcf_path)

for vcf_name in vcf_list:
    # key = 'Tier1_v0.6_'
    # key = 'HG002_gt'
    key = 'combisv'
    if key in vcf_name:
        print(vcf_name)
        
        vcf = VariantFile(vcf_path+vcf_name,"r")
        arr = []
        
        for rec in vcf:
            if rec.chrom in chro:
                SVlen = rec.info['SVLEN']
                SVtype = rec.info['SVTYPE']
                #SVtype = rec.info['VARIANT_OVERALL_TYPE']
                
                method = 'combisv'
                
                print(method, rec.chrom, rec.start+1, rec.stop, SVlen, SVtype)
                arr.append([method, rec.chrom, rec.start+1, rec.stop, SVlen, SVtype])

        if not os.path.exists(save_path): os.mkdir(save_path)
        
        df = pd.DataFrame(arr, columns=['method','chro','start','end','length','type'])
        df.to_csv(save_path + key + ".csv", index = False)
